# Supplementary material for: Common Mental Disorders, Functional Limitation and Diet Quality Trends and Related Factors among COPD Patients in Spain, 2006–2017: Evidence from Spanish National Health Surveys
Source: J Clin Med. 2021 May 25;10(11):2291. doi: 10.3390/jcm10112291 (PMC8197509; doi:10.3390/jcm10112291)
Supplement: Supplementary file 1 [file jcm-10-02291-s001.zip]

Archive with 2 entries (2 files):
- Research data.xlsx
- Supplementary Table S1.pdf
