# Supplementary material for: Common Mental Disorders, Functional Limitation and Diet Quality Trends and Related Factors among COPD Patients in Spain, 2006–2017: Evidence from Spanish National Health Surveys
Source: J Clin Med. 2021 May 25;10(11):2291. doi: 10.3390/jcm10112291 (PMC8197509; doi:10.3390/jcm10112291)
Supplement: Supplementary file 1 [file jcm-10-02291-s001.zip › Research data.xlsx]

## Sheet: Data research
Identification	Year of the survey	Gender	Age group	Living with your partner	Educational attainment	Occupation	Town population	Smoking status	Alcohol intake in the last year	Body Mass Index	Leisure-time physical activity	Number of chronic conditions	Blood pressure taken by a healthcare professional in the last year	Blood cholesterol level measurement in the last year	Common mental disorders	Functional limitation	Diet quality
1	2006	0	1	1	1	1	1	1	0	1	0	0	1	1	0	1	1
2	2006	0	2	1	0	0	1	1	0	3	1	0	1	1	0	0	1
3	2006	0	1	1	1	1	1	1	0	1	0	0	1	1	0	0	1
4	2006	0	2	1	0	0	2	3	0	2	1	1	1	1	0	0	2
5	2006	0	1	1	1	0	2	1	0	1	1	0	1	1	0	0	2
6	2006	0	2	1	1	0	1	2	1	3	1	1	1	1	0	0	1
7	2006	0	1	1	2	0	1	2	0	3	1	1	1	1	1	1	2
8	2006	0	1	1	1	1	2	2	0	2	1	1	1	1	0	0	2
9	2006	0	2	1	0	0	1	3	0	1	0	1	1	1	0	0	2
10	2006	0	2	1	1	0	1	3	0	2	1	2	1	1	1	1	1
11	2006	0	0	0	1	0	1	1	0	1	1	0	1	1	1	0	1
12	2006	0	1	1	2	1	0	1	0	2	0	1	1	0	1	0	2
13	2006	0	2	0	0	0	0	2	0	3	1	2	1	1	1	1	1
14	2006	0	2	1	0	0	1	2	1	2	1	2	1	1	1	1	1
15	2006	0	1	0	1	0	0	1	0	2	0	1	1	1	0	1	2
16	2006	0	2	0	0	0	1	2	0	1	0	0	1	1	1	1	2
17	2006	0	1	1	0	0	1	2	0	1	1	1	1	0	0	0	1
18	2006	0	2	1	1	0	1	2	0	1	1	0	0	1	0	1	1
19	2006	0	2	1	3	0	1	2	1	1	1	0	1	1	0	1	1
20	2006	0	1	0	0	0	1	2	0	3	1	0	1	1	0	0	1
21	2006	0	2	1	2	0	1	2	1	3	1	2	1	1	0	1	2
22	2006	0	1	1	2	0	1	3	0	1	1	2	1	1	1	0	2
23	2006	0	0	1	2	1	1	2	0	1	1	0	1	1	0	0	2
24	2006	0	1	1	2	0	1	1	0	2	1	0	0	1	0	0	1
25	2006	0	2	1	1	0	1	2	0	2	1	1	1	1	0	0	1
26	2006	0	2	1	3	0	1	1	0	1	1	2	1	1	0	0	1
27	2006	0	1	0	1	1	1	1	0	1	0	0	1	1	0	0	1
28	2006	0	1	1	0	0	1	2	0	2	1	1	1	1	0	1	1
29	2006	0	2	0	0	0	1	3	0	2	1	1	0	0	1	1	1
30	2006	0	0	1	2	1	0	1	0	3	0	1	0	1	0	0	1
31	2006	0	2	0	0	0	1	2	0	2	1	1	1	0	0	0	2
32	2006	0	2	1	0	0	0	2	0	2	1	1	1	1	0	0	1
33	2006	0	1	1	1	0	1	3	0	3	1	1	1	1	1	0	1
34	2006	0	2	1	2	0	1	3	0	2	0	1	1	1	1	1	2
35	2006	0	2	1	3	0	2	2	0	1	1	1	1	1	0	0	1
36	2006	0	2	1	0	0	2	2	0	1	0	2	1	1	1	1	1
37	2006	0	2	0	1	0	2	1	0	1	0	0	0	0	0	0	1
38	2006	0	2	0	3	1	2	1	1	2	0	1	1	1	0	0	1
39	2006	0	2	1	1	0	2	3	0	3	0	2	1	1	0	1	1
40	2006	1	0	1	2	0	1	3	0	3	0	1	1	1	1	0	1
41	2006	1	1	1	2	0	2	3	0	2	1	0	1	1	0	1	2
42	2006	1	1	1	1	1	2	3	0	2	0	1	1	0	0	0	1
43	2006	1	1	0	0	0	1	3	0	2	1	1	1	1	1	0	2
44	2006	1	1	1	0	0	1	1	0	1	1	0	1	1	1	0	1
45	2006	1	0	0	1	1	1	3	0	2	0	1	0	0	1	0	1
46	2006	1	2	0	1	0	1	3	0	2	1	2	1	1	1	0	2
47	2006	1	0	0	1	0	1	2	1	3	0	2	1	1	1	0	1
48	2006	1	1	1	1	0	1	3	1	3	1	1	1	1	0	0	2
49	2006	1	1	1	1	1	2	3	1	1	1	0	1	1	0	0	2
50	2006	1	2	0	0	0	2	3	0	1	0	1	1	1	1	1	1
51	2006	1	0	1	2	0	2	1	0	2	0	0	1	1	1	0	1
52	2006	1	2	0	0	0	1	3	0	3	1	2	1	1	0	1	2
53	2006	1	1	1	1	0	1	3	0	3	0	1	1	1	1	0	2
54	2006	1	2	0	0	0	0	3	0	1	0	2	1	1	1	0	2
55	2006	1	1	1	0	0	1	3	0	2	1	2	1	1	0	1	1
56	2006	1	1	0	0	0	1	3	1	3	1	2	1	1	1	1	2
57	2006	1	2	0	1	0	1	3	0	3	0	2	1	1	1	1	2
58	2006	1	2	0	1	0	1	3	0	3	0	2	1	1	1	0	1
59	2006	1	2	0	0	0	0	3	0	1	0	0	1	0	0	1	1
60	2006	1	2	1	1	0	1	3	1	3	1	1	1	1	0	0	2
61	2006	1	0	0	2	1	1	1	0	1	1	1	1	1	0	0	1
62	2006	1	0	1	2	1	1	3	1	1	1	1	1	0	1	0	1
63	2006	1	1	1	2	0	1	2	0	1	0	1	1	1	0	0	1
64	2006	1	2	0	1	0	0	3	0	1	1	1	1	1	0	0	2
65	2006	1	2	1	0	0	0	3	0	3	0	2	1	1	1	1	1
66	2006	1	1	1	0	0	0	2	0	2	1	1	1	1	0	0	1
67	2006	1	1	0	1	0	1	2	0	3	1	0	0	1	1	0	2
68	2006	1	0	0	1	1	1	1	1	3	1	0	1	1	1	0	2
69	2006	1	2	0	0	0	2	3	0	1	0	2	1	1	0	0	2
70	2006	1	1	1	0	0	2	3	0	3	1	1	0	1	0	1	1
71	2006	1	2	0	1	0	2	3	0	0	0	1	1	1	1	1	1
72	2006	0	1	0	2	0	0	2	0	1	1	0	1	1	0	0	1
73	2006	0	2	1	2	0	2	2	0	2	1	0	1	1	0	0	1
74	2006	0	1	1	1	0	2	2	0	2	1	1	1	0	0	0	1
75	2006	0	2	1	2	0	2	2	0	1	0	0	1	1	1	1	1
76	2006	0	1	1	0	0	2	1	0	2	1	0	1	0	0	0	1
77	2006	0	0	1	3	1	2	1	0	1	0	0	1	0	0	0	1
78	2006	0	1	0	1	0	0	2	0	1	1	1	1	1	0	0	1
79	2006	0	2	1	0	0	0	2	0	2	0	2	1	1	1	1	1
80	2006	0	0	0	2	0	0	1	0	3	1	1	1	1	0	0	1
81	2006	0	1	1	1	0	2	1	0	2	0	1	1	1	1	0	1
82	2006	0	1	1	1	1	0	1	0	1	0	1	1	1	0	0	1
83	2006	0	2	1	0	0	1	1	0	3	1	0	1	1	0	1	2
84	2006	0	1	1	0	0	0	2	0	2	1	0	1	1	0	0	2
85	2006	0	2	1	0	0	0	2	0	2	1	1	1	1	0	1	1
86	2006	0	2	1	0	0	0	2	0	3	0	2	1	1	1	1	1
87	2006	0	0	1	2	1	0	3	0	1	0	1	1	1	1	0	1
88	2006	0	0	0	2	0	1	2	0	1	1	0	1	0	1	0	2
89	2006	0	2	1	0	0	1	2	0	1	1	2	1	1	0	0	2
90	2006	0	2	1	0	0	0	1	0	1	0	1	1	1	1	1	1
91	2006	0	2	0	1	0	0	1	0	2	1	1	1	1	0	0	1
92	2006	0	1	0	0	0	2	2	0	2	1	2	1	1	0	0	1
93	2006	0	2	1	1	0	2	2	0	1	0	1	1	1	1	1	2
94	2006	0	2	0	0	0	1	1	0	2	1	0	1	1	1	1	1
95	2006	0	2	1	0	0	1	2	0	2	0	2	1	1	1	1	1
96	2006	0	1	1	1	0	2	2	0	3	1	1	1	1	1	0	2
97	2006	0	2	1	1	0	0	3	0	1	0	0	1	0	0	0	1
98	2006	0	2	1	2	0	1	2	0	2	1	1	1	1	0	0	2
99	2006	0	2	0	2	0	2	2	0	2	0	1	1	1	0	1	1
100	2006	0	1	1	0	0	2	3	0	3	0	0	1	1	0	0	1
101	2006	0	1	1	0	0	2	3	0	3	0	2	1	1	0	0	2
102	2006	0	1	1	2	0	1	2	0	3	1	2	1	1	0	0	2
103	2006	0	1	1	1	0	2	2	0	3	0	2	1	1	1	0	1
104	2006	0	2	1	0	0	1	2	0	2	1	2	1	1	0	1	2
105	2006	1	1	0	1	0	2	3	0	2	1	0	0	0	0	0	1
106	2006	1	2	1	0	0	0	3	0	2	0	2	1	1	0	0	2
107	2006	1	1	1	1	0	0	3	0	2	1	1	0	1	1	0	2
108	2006	1	2	1	1	0	0	3	0	2	1	2	1	1	1	0	2
109	2006	1	2	1	0	0	1	3	0	2	1	2	1	0	0	0	2
110	2006	1	0	0	1	0	2	3	0	3	1	0	1	1	0	0	1
111	2006	1	1	0	0	0	1	3	0	3	0	2	1	1	0	0	2
112	2006	1	0	1	2	0	1	2	0	1	1	0	1	0	1	0	1
113	2006	0	2	1	0	0	1	2	0	2	0	0	1	1	0	0	2
114	2006	0	1	1	1	0	0	2	0	2	1	1	0	0	0	0	1
115	2006	0	1	1	0	0	0	1	0	3	0	1	1	1	1	0	1
116	2006	0	1	1	0	0	1	2	0	2	0	2	1	1	1	0	1
117	2006	0	1	1	0	0	1	2	0	3	1	2	1	1	1	1	2
118	2006	0	0	0	1	1	1	3	0	1	0	0	1	1	0	0	2
119	2006	0	2	1	0	0	1	1	0	2	1	1	1	0	1	1	1
120	2006	0	1	1	1	0	1	1	0	1	0	1	1	1	0	0	1
121	2006	0	1	1	0	0	0	2	0	2	0	1	1	1	0	0	2
122	2006	0	2	1	1	0	1	2	1	3	0	2	1	0	0	1	1
123	2006	0	0	1	2	0	0	1	0	1	1	2	1	1	1	0	1
124	2006	0	2	1	1	0	2	2	0	2	1	2	1	1	0	0	1
125	2006	0	1	0	1	0	2	2	0	2	1	2	1	1	0	0	1
126	2006	0	2	1	1	0	2	1	1	2	0	2	0	1	1	0	1
127	2006	0	1	1	2	0	2	1	0	3	0	2	1	1	0	0	1
128	2006	0	1	0	1	0	2	2	1	1	1	0	1	1	1	0	2
129	2006	0	2	1	0	0	1	2	0	2	1	1	1	0	0	0	2
130	2006	0	1	0	1	0	1	3	0	2	1	2	1	1	0	0	2
131	2006	0	2	0	1	0	0	1	0	3	1	1	1	1	0	0	2
132	2006	0	1	1	1	0	0	2	0	1	1	1	1	1	0	0	2
133	2006	0	1	0	0	0	0	1	0	3	1	0	1	1	1	1	1
134	2006	0	0	1	2	1	1	1	0	3	0	1	1	1	0	0	2
135	2006	0	1	0	1	0	1	3	0	1	0	1	1	1	1	0	2
136	2006	0	2	1	0	0	1	2	0	3	1	0	1	1	0	0	2
137	2006	0	1	1	1	0	0	2	0	3	0	2	1	1	0	0	1
138	2006	0	2	0	3	0	0	2	0	3	1	1	1	1	0	0	2
139	2006	0	1	0	2	1	0	1	0	1	0	0	1	1	0	0	1
140	2006	0	2	0	3	0	1	2	0	1	1	0	1	0	1	0	2
141	2006	0	2	1	0	0	0	3	0	1	0	2	1	1	0	0	2
142	2006	0	2	0	0	0	0	1	0	2	0	0	1	1	1	0	1
143	2006	0	2	1	0	0	0	2	0	2	1	1	0	0	1	0	2
144	2006	0	0	0	2	1	0	2	0	2	1	0	0	0	1	0	1
145	2006	0	1	1	1	1	0	2	0	2	1	0	1	0	1	0	1
146	2006	0	1	1	2	0	0	2	1	3	1	2	1	1	0	0	1
147	2006	0	2	0	1	0	0	3	0	1	1	1	1	0	0	1	2
148	2006	0	2	0	0	0	2	2	0	3	1	0	1	1	0	0	2
149	2006	0	0	1	2	1	2	3	0	1	1	1	1	0	0	0	1
150	2006	0	2	1	2	0	2	1	0	1	0	0	1	0	1	0	1
151	2006	0	2	1	0	0	0	2	0	2	1	1	1	1	1	1	2
152	2006	0	1	0	1	0	1	3	0	3	1	0	0	1	1	0	1
153	2006	0	1	0	2	1	0	2	0	3	1	2	1	0	0	0	2
154	2006	0	2	1	1	0	0	3	0	3	1	2	1	1	1	1	1
155	2006	0	0	1	0	0	0	2	0	3	1	0	1	1	0	0	1
156	2006	0	2	1	0	0	1	2	0	2	1	1	1	0	0	0	2
157	2006	0	1	1	2	1	1	2	0	3	0	2	1	1	1	0	2
158	2006	0	0	1	1	0	1	2	0	2	1	1	1	1	0	0	1
159	2006	0	2	0	1	0	0	2	0	2	1	0	1	0	0	1	1
160	2006	0	2	0	1	0	0	2	0	3	1	0	1	0	0	0	1
161	2006	0	2	1	3	0	0	2	0	1	1	2	1	1	1	1	2
162	2006	0	2	0	2	0	0	2	0	2	1	1	1	1	0	0	1
163	2006	0	1	0	1	1	0	2	0	1	0	0	1	1	0	0	1
164	2006	0	2	0	1	0	0	3	0	2	0	2	1	1	0	1	1
165	2006	0	2	0	3	0	2	2	0	1	1	2	1	1	0	1	1
166	2006	0	1	1	3	0	2	1	0	2	0	2	1	1	0	0	1
167	2006	0	2	1	2	0	2	3	0	2	1	1	1	1	0	0	1
168	2006	0	2	1	0	0	0	2	0	2	0	2	1	1	0	0	1
169	2006	0	2	1	0	0	0	2	0	2	0	1	1	1	0	0	2
170	2006	0	2	0	1	0	0	2	0	3	1	1	1	1	0	0	2
171	2006	0	1	0	2	1	1	1	0	2	1	0	1	1	0	0	2
172	2006	0	1	0	2	0	0	1	0	3	1	2	1	1	1	0	1
173	2006	0	2	1	1	0	0	2	0	2	1	2	1	1	0	0	2
174	2006	0	1	1	2	0	1	2	0	3	0	0	1	1	0	0	1
175	2006	0	2	0	2	0	1	2	0	1	1	1	1	1	1	1	2
176	2006	0	2	1	1	0	1	2	0	3	0	2	1	1	1	1	1
177	2006	0	1	1	1	0	1	2	1	3	1	1	1	1	0	0	2
178	2006	0	2	1	0	0	0	3	0	1	1	0	1	0	1	0	1
179	2006	0	2	0	0	0	0	2	0	2	0	2	1	1	0	1	1
180	2006	0	2	1	2	0	0	2	0	1	0	1	1	1	0	0	1
181	2006	0	2	0	0	0	1	2	0	3	1	2	1	1	0	0	2
182	2006	0	1	1	2	0	2	1	0	1	1	0	1	1	0	0	1
183	2006	0	1	1	1	0	2	2	0	3	0	2	1	1	0	0	1
184	2006	0	1	1	1	1	0	1	0	3	1	2	1	1	0	0	1
185	2006	0	1	1	1	0	1	2	0	2	1	0	1	1	0	0	1
186	2006	0	1	0	2	0	0	3	0	3	1	0	1	0	1	0	1
187	2006	0	1	1	0	0	0	2	0	2	1	0	0	0	0	0	2
188	2006	0	1	1	1	0	2	2	0	3	1	0	1	1	0	0	1
189	2006	0	1	1	2	0	2	1	0	2	1	0	1	1	0	0	1
190	2006	0	2	1	0	0	2	3	0	2	0	1	1	1	0	1	1
191	2006	0	2	0	1	0	2	1	0	1	1	1	1	1	0	0	1
192	2006	0	1	1	2	0	2	2	0	1	1	1	1	0	0	0	1
193	2006	0	1	1	1	0	2	3	0	3	1	1	1	1	0	0	2
194	2006	0	2	1	1	0	2	2	0	1	1	0	1	1	0	0	1
195	2006	0	2	1	1	0	2	2	0	2	1	1	1	1	0	0	1
196	2006	0	2	1	0	0	2	3	0	2	1	1	1	1	0	1	2
197	2006	0	2	1	1	0	2	2	0	2	0	2	1	1	0	1	1
198	2006	0	1	0	0	0	2	2	0	2	1	1	1	1	0	0	2
199	2006	0	1	1	1	0	2	2	0	2	1	2	1	1	0	0	2
200	2006	0	1	1	0	0	0	3	1	2	1	0	1	1	1	1	2
201	2006	1	1	1	2	1	1	2	0	1	0	0	1	1	1	0	2
202	2006	1	1	1	1	0	0	3	0	3	1	2	1	1	1	1	2
203	2006	1	2	1	0	0	1	3	0	3	1	0	0	0	1	1	1
204	2006	1	2	0	1	0	1	3	0	1	0	0	1	0	1	1	1
205	2006	1	2	0	1	0	0	3	0	3	1	2	1	1	1	0	2
206	2006	1	2	0	0	0	0	3	0	3	1	2	1	1	1	1	2
207	2006	1	2	0	0	0	0	3	0	3	0	1	1	1	1	1	1
208	2006	1	2	0	3	0	2	3	0	0	0	0	0	0	0	1	1
209	2006	1	1	0	1	0	2	3	1	2	1	0	0	1	0	0	2
210	2006	1	1	0	1	0	2	3	0	3	1	2	1	1	0	0	2
211	2006	1	2	0	1	0	2	3	0	2	1	1	1	1	0	0	1
212	2006	1	1	1	1	0	1	3	0	3	1	2	1	1	0	0	2
213	2006	1	1	0	1	0	1	1	0	1	0	0	1	1	1	0	2
214	2006	1	2	1	0	0	0	3	0	3	1	2	1	1	1	1	1
215	2006	1	0	1	3	1	0	1	0	2	0	0	1	0	1	0	1
216	2006	1	2	0	0	0	0	3	0	3	1	2	1	1	0	0	1
217	2006	1	0	1	3	1	1	1	0	1	0	1	1	1	0	0	2
218	2006	1	1	0	0	0	0	3	0	3	0	1	1	0	0	0	1
219	2006	1	0	1	2	0	1	3	0	2	0	2	1	1	1	0	1
220	2006	1	2	0	0	0	1	3	0	3	0	2	1	1	0	1	1
221	2006	1	1	1	3	1	1	1	0	1	0	0	1	1	0	0	2
222	2006	1	0	1	2	1	1	1	0	1	1	0	1	1	0	0	2
223	2006	1	2	0	0	0	0	3	0	1	1	2	1	1	1	1	2
224	2006	1	0	1	3	1	0	1	0	1	0	0	0	0	0	0	1
225	2006	1	2	1	0	0	0	3	0	1	1	2	1	1	0	1	2
226	2006	1	2	1	1	0	0	3	0	2	1	0	1	1	1	1	2
227	2006	1	1	1	1	0	2	3	1	2	1	1	1	0	0	0	2
228	2006	1	1	1	0	0	2	3	0	3	1	1	1	0	0	0	1
229	2006	1	1	1	1	1	1	3	1	1	1	0	0	1	0	0	2
230	2006	1	2	1	1	0	0	3	0	2	1	2	1	1	0	0	2
231	2006	1	1	1	0	1	0	3	0	2	1	1	1	1	1	0	1
232	2006	1	1	1	0	0	0	3	0	1	1	1	1	1	0	0	1
233	2006	1	0	1	2	1	0	3	1	3	0	1	1	1	0	0	1
234	2006	1	1	0	1	0	0	3	1	2	1	0	1	1	1	0	2
235	2006	1	2	0	2	0	0	3	0	1	0	2	1	1	1	1	1
236	2006	1	2	1	1	0	0	3	0	3	1	1	1	1	0	0	2
237	2006	1	2	0	1	0	2	3	0	1	1	0	0	0	0	0	1
238	2006	1	2	1	1	0	2	3	0	3	0	2	1	1	1	0	2
239	2006	1	2	1	1	0	2	3	0	2	0	1	1	1	1	0	2
240	2006	1	1	1	0	0	2	3	0	1	0	2	1	1	1	0	1
241	2006	1	2	0	1	0	0	3	0	2	0	1	1	1	1	1	1
242	2006	1	2	0	1	0	0	3	0	2	1	2	1	1	1	0	1
243	2006	1	2	0	0	0	0	3	0	1	0	2	1	1	1	1	1
244	2006	1	2	1	1	0	0	3	0	3	1	2	1	1	1	0	2
245	2006	1	1	0	1	0	1	3	0	2	1	1	1	1	1	0	2
246	2006	1	0	0	3	1	0	3	1	2	1	0	0	1	0	0	1
247	2006	1	1	0	1	0	1	3	0	2	0	1	1	1	0	0	2
248	2006	1	1	1	1	0	1	3	1	2	0	1	1	1	1	0	1
249	2006	1	2	1	1	0	1	3	0	3	1	1	1	1	0	0	2
250	2006	1	1	1	1	1	1	3	0	3	0	0	1	1	0	0	2
251	2006	1	1	1	0	0	0	3	0	3	0	1	1	1	1	0	2
252	2006	1	0	0	2	0	1	1	0	1	1	0	1	1	0	0	1
253	2006	1	0	0	1	1	1	1	0	1	0	0	0	0	0	0	1
254	2006	1	0	0	1	0	1	3	0	2	1	0	1	1	0	0	2
255	2006	1	2	0	1	0	2	3	0	2	1	2	1	1	0	0	1
256	2006	1	0	1	1	0	0	3	0	3	0	1	1	1	0	0	1
257	2006	1	0	1	1	1	0	1	0	3	0	1	1	1	1	0	1
258	2006	1	1	0	2	1	2	1	0	3	1	0	1	1	0	1	2
259	2006	1	0	0	0	0	2	2	0	3	1	2	1	1	0	0	1
260	2006	1	0	1	3	1	2	2	0	1	1	1	1	1	0	0	1
261	2006	1	2	0	1	0	2	2	0	2	1	2	1	1	1	1	2
262	2006	1	1	1	1	0	1	3	0	3	1	2	1	1	0	0	2
263	2006	1	2	0	1	0	1	3	0	1	0	2	1	1	1	1	2
264	2006	0	2	0	1	0	2	3	0	1	0	0	0	0	0	1	1
265	2006	0	2	1	1	0	2	2	0	2	0	2	1	1	0	1	2
266	2006	0	1	1	2	0	1	3	0	2	1	1	1	1	0	1	1
267	2006	0	1	1	0	0	2	2	0	3	1	1	1	1	1	0	2
268	2006	0	1	0	2	1	2	2	0	1	1	0	0	1	0	0	2
269	2006	0	1	0	1	0	2	1	0	1	1	1	1	1	0	0	1
270	2006	0	2	0	3	0	2	1	0	1	1	1	1	1	0	1	1
271	2006	0	0	1	3	1	2	3	0	1	1	0	0	0	0	0	1
272	2006	0	2	1	2	0	2	2	0	2	1	0	1	1	0	0	2
273	2006	0	0	0	3	1	2	3	1	3	0	0	0	0	0	0	1
274	2006	0	1	1	2	0	2	2	0	3	0	2	1	1	1	0	1
275	2006	0	0	0	3	0	2	2	0	3	1	1	1	1	0	0	1
276	2006	0	1	0	0	0	2	1	0	2	1	2	1	1	1	0	2
277	2006	0	2	1	1	0	2	2	0	2	0	1	1	1	0	0	1
278	2006	0	1	1	1	0	2	1	0	2	0	1	1	1	0	0	2
279	2006	0	0	0	1	0	2	1	0	3	0	0	1	1	0	0	1
280	2006	0	1	1	1	0	2	1	0	2	1	0	1	1	0	0	2
281	2006	0	1	1	2	1	2	2	0	1	1	0	0	0	0	0	1
282	2006	0	1	1	2	1	2	1	0	2	0	0	1	1	0	0	1
283	2006	0	1	1	2	0	1	2	0	3	1	0	1	1	0	0	2
284	2006	0	2	1	0	0	0	2	0	2	1	0	1	0	0	0	2
285	2006	0	2	0	3	0	1	2	0	1	1	1	1	1	0	0	2
286	2006	0	1	0	0	0	1	2	0	1	1	0	0	0	0	0	1
287	2006	0	0	1	3	1	1	2	0	3	1	0	1	1	1	0	1
288	2006	0	0	0	0	0	0	3	0	2	1	0	1	1	0	0	1
289	2006	0	1	1	3	0	1	3	0	2	1	0	1	1	1	0	2
290	2006	1	2	0	0	0	2	3	0	3	0	1	1	1	1	1	1
291	2006	1	0	1	3	1	2	3	1	2	0	1	0	1	1	0	1
292	2006	1	1	1	1	0	2	2	0	0	1	1	1	1	0	0	1
293	2006	1	0	1	3	1	2	1	0	1	1	0	1	1	0	0	2
294	2006	1	0	1	3	0	2	1	0	1	1	0	1	1	0	0	1
295	2006	1	0	1	1	1	1	2	0	2	1	0	1	1	0	0	1
296	2006	1	2	1	1	0	2	3	0	3	1	1	1	1	1	0	1
297	2006	1	1	1	1	0	2	3	0	3	1	1	1	1	0	0	1
298	2006	1	0	0	1	1	2	1	0	1	0	0	0	0	0	0	1
299	2006	1	2	0	0	0	2	3	0	1	1	1	1	1	1	0	1
300	2006	1	2	0	1	0	2	3	0	3	1	2	1	1	1	0	1
301	2006	1	0	0	2	0	2	1	0	2	0	0	1	0	1	0	2
302	2006	1	2	0	0	0	2	3	0	2	0	0	1	1	1	1	1
303	2006	1	1	0	1	0	2	1	0	1	0	0	0	0	1	0	1
304	2006	1	0	0	2	1	2	2	1	1	1	0	1	1	1	0	2
305	2006	1	2	0	3	0	2	3	0	1	0	2	1	1	1	1	1
306	2006	1	2	0	1	0	2	3	0	1	0	2	1	1	0	1	1
307	2006	1	0	0	3	0	2	1	0	1	0	0	1	1	1	0	1
308	2006	1	0	1	2	0	2	3	0	2	0	1	1	0	1	0	1
309	2006	1	2	1	1	0	2	3	0	1	1	2	1	0	0	0	2
310	2006	1	1	0	0	0	2	3	0	1	1	0	1	1	1	0	2
311	2006	1	1	0	1	0	2	3	0	2	1	1	1	1	0	0	1
312	2006	1	0	1	1	0	2	1	0	2	1	1	1	1	1	0	1
313	2006	1	0	1	0	0	2	2	0	1	0	0	0	1	1	0	1
314	2006	1	0	0	3	1	2	1	0	1	1	0	0	0	0	0	1
315	2006	1	2	0	2	0	2	3	0	1	0	2	1	1	1	1	1
316	2006	1	0	1	1	0	2	1	0	3	0	0	1	1	1	0	2
317	2006	1	1	0	2	0	2	2	0	1	1	2	1	1	1	0	2
318	2006	0	1	0	1	0	1	1	0	1	1	1	1	1	0	0	1
319	2006	0	1	1	0	0	0	2	0	2	1	1	1	1	0	0	2
320	2006	0	1	1	0	1	0	1	0	2	0	0	1	1	1	0	1
321	2006	0	2	1	0	0	1	2	0	2	1	2	1	1	0	1	1
322	2006	0	2	1	0	0	1	2	0	2	0	2	0	0	0	0	1
323	2006	0	2	1	0	0	0	2	0	3	1	2	1	1	0	0	2
324	2006	0	2	1	0	0	1	2	0	3	1	0	1	1	0	0	1
325	2006	0	2	0	0	0	2	1	1	2	0	1	1	1	1	1	1
326	2006	0	0	1	0	1	2	1	0	1	0	0	1	1	0	0	1
327	2006	0	2	1	0	0	2	2	0	2	1	1	1	1	0	1	2
328	2006	0	0	1	1	1	0	2	0	2	1	1	1	1	0	0	1
329	2006	0	2	1	0	0	1	2	1	3	1	1	1	1	0	1	2
330	2006	0	2	0	0	0	1	3	0	1	0	0	1	1	1	1	2
331	2006	0	2	0	0	0	1	1	0	3	0	0	1	1	1	1	1
332	2006	0	2	0	1	0	1	1	0	2	0	0	1	1	0	1	1
333	2006	0	2	0	0	0	1	2	1	1	1	0	0	0	1	1	1
334	2006	0	0	1	2	1	1	1	0	2	0	1	1	1	1	0	1
335	2006	0	1	1	0	0	2	2	0	2	1	1	1	1	0	0	2
336	2006	0	2	1	3	0	1	2	0	3	1	1	0	1	0	0	2
337	2006	0	2	1	1	0	1	3	0	3	0	0	1	1	1	1	1
338	2006	0	2	0	0	0	0	3	0	2	0	1	1	0	0	0	2
339	2006	1	1	1	1	0	1	3	0	3	0	2	1	1	0	0	1
340	2006	1	2	0	0	0	1	3	0	3	0	1	1	0	1	1	2
341	2006	1	2	1	0	0	1	3	0	3	0	0	1	1	1	1	2
342	2006	1	1	0	3	1	1	1	0	1	0	0	1	1	0	0	2
343	2006	1	2	1	0	0	1	3	0	3	0	2	1	1	0	1	1
344	2006	1	0	1	1	0	1	1	0	1	1	0	0	1	0	0	1
345	2006	1	1	1	1	0	1	3	0	3	0	1	1	1	0	0	2
346	2006	1	0	1	1	0	1	3	0	2	0	0	0	1	0	0	1
347	2006	1	1	1	1	0	2	3	0	2	1	2	1	1	0	0	1
348	2006	1	1	1	1	0	2	3	0	3	1	2	1	1	1	0	1
349	2006	1	1	1	0	0	1	3	1	2	1	2	1	1	0	0	2
350	2006	1	2	1	1	0	1	3	0	3	0	2	1	1	1	1	2
351	2006	1	0	1	1	0	1	1	0	3	1	0	0	1	0	0	2
352	2006	1	1	0	0	1	0	1	0	2	0	0	1	0	0	0	1
353	2006	1	1	0	1	0	0	3	0	2	0	2	1	1	1	1	2
354	2006	1	2	1	0	0	1	3	0	2	0	2	1	1	1	1	1
355	2006	1	2	0	1	0	1	3	0	3	1	2	1	0	1	1	1
356	2006	1	0	1	0	1	0	3	0	2	0	0	1	1	0	0	1
357	2006	1	0	0	2	1	2	1	0	1	0	0	0	0	0	0	1
358	2006	1	2	0	1	0	2	3	0	3	0	1	1	1	1	1	1
359	2006	1	1	0	2	0	2	1	0	2	1	2	1	1	1	0	1
360	2006	1	1	1	1	0	2	1	0	1	1	2	1	1	0	0	1
361	2006	1	1	1	2	1	0	1	0	2	0	1	1	1	0	0	1
362	2006	1	0	1	2	1	1	2	0	2	1	1	0	1	1	0	2
363	2006	1	2	0	0	0	1	3	0	3	0	2	1	1	0	1	1
364	2006	0	2	0	1	0	0	3	0	2	1	2	1	0	0	1	2
365	2006	0	0	1	2	1	0	2	1	1	0	0	1	1	0	0	1
366	2006	0	1	1	2	0	0	2	0	3	1	1	1	1	0	0	1
367	2006	0	1	1	1	0	1	2	0	3	1	1	0	0	1	0	2
368	2006	0	2	0	0	0	0	2	0	2	1	2	1	1	1	0	1
369	2006	0	2	0	0	0	0	1	0	1	1	0	0	0	0	0	2
370	2006	0	2	0	1	0	0	2	0	3	0	1	1	1	1	1	1
371	2006	0	1	1	1	0	1	1	1	2	0	0	1	1	1	0	1
372	2006	0	1	0	1	0	2	2	0	2	1	0	0	0	0	0	1
373	2006	0	2	1	2	0	2	2	0	3	0	2	1	0	1	1	2
374	2006	0	0	0	3	1	2	3	0	1	1	0	1	1	0	0	1
375	2006	0	2	1	1	0	2	3	0	3	1	1	1	1	1	1	1
376	2006	0	2	1	1	0	2	2	0	1	1	1	1	1	0	1	1
377	2006	0	1	1	1	0	2	1	0	1	0	1	1	1	1	0	1
378	2006	0	2	1	1	0	2	3	0	2	1	1	1	1	1	1	2
379	2006	0	0	1	2	1	2	1	0	1	1	0	1	1	0	0	1
380	2006	0	2	0	1	0	2	2	0	2	1	1	1	1	1	1	1
381	2006	0	0	1	1	1	2	1	0	2	1	0	1	1	0	0	1
382	2006	0	1	1	2	0	0	2	0	2	1	1	1	1	0	0	2
383	2006	0	2	1	0	0	0	2	0	2	0	2	1	1	0	0	2
384	2006	0	2	1	0	0	0	2	0	2	0	2	1	1	0	1	2
385	2006	0	2	0	1	0	0	2	0	3	1	0	1	1	0	1	1
386	2006	0	2	1	3	0	1	2	0	2	1	2	1	1	1	1	1
387	2006	0	2	0	1	0	0	2	0	2	0	0	1	0	0	1	1
388	2006	0	2	0	1	0	0	2	0	2	1	1	1	0	1	1	1
389	2006	0	1	1	1	0	0	3	0	1	0	1	1	1	1	0	1
390	2006	1	0	1	2	0	0	2	0	0	1	0	1	1	0	0	1
391	2006	1	1	1	1	0	0	3	0	2	1	2	0	1	0	1	1
392	2006	1	1	0	2	1	0	3	0	1	1	0	1	1	0	0	1
393	2006	1	0	1	1	1	1	2	0	1	1	0	1	1	1	0	1
394	2006	1	2	0	1	0	1	3	0	1	1	1	1	1	0	0	1
395	2006	1	2	1	2	0	0	3	0	3	0	1	1	1	0	1	2
396	2006	1	1	0	1	0	0	3	1	3	1	1	1	1	1	0	1
397	2006	1	0	0	3	1	0	1	0	1	1	0	1	1	0	0	1
398	2006	1	1	0	2	1	2	3	0	1	1	0	1	1	0	0	1
399	2006	1	1	0	2	0	2	1	1	1	1	0	1	1	1	0	2
400	2006	1	2	0	0	0	2	3	0	3	1	2	1	1	1	1	1
401	2006	1	2	0	1	0	2	3	0	2	1	1	1	1	1	0	1
402	2006	1	1	1	1	0	2	3	0	3	0	2	1	1	1	1	2
403	2006	1	2	0	0	0	2	3	0	1	1	2	1	1	1	1	2
404	2006	1	0	1	2	0	2	2	0	1	1	0	1	1	0	0	2
405	2006	1	2	1	1	0	2	3	0	3	1	1	1	1	0	0	2
406	2006	1	1	0	2	0	1	3	0	2	1	0	0	0	0	0	1
407	2006	1	2	0	1	0	1	3	0	3	1	2	1	1	1	0	2
408	2006	1	1	1	0	0	1	3	0	3	1	0	1	0	0	0	1
409	2006	1	2	0	0	0	1	3	0	3	0	1	1	1	0	1	1
410	2006	1	1	0	1	0	0	1	0	3	1	2	1	1	1	0	2
411	2006	1	2	1	0	0	0	3	0	3	0	2	1	1	0	0	2
412	2006	1	1	1	1	0	0	3	0	2	1	2	1	1	1	0	2
413	2006	1	2	1	1	0	0	3	0	3	0	1	1	0	1	1	2
414	2006	1	0	1	2	0	0	1	0	1	0	0	0	0	0	0	1
415	2006	1	1	1	1	0	2	3	0	1	1	1	1	1	0	0	2
416	2006	0	2	1	1	0	0	3	0	1	0	0	1	1	1	0	1
417	2006	0	1	1	2	0	2	1	0	2	0	2	1	1	1	0	1
418	2006	0	2	1	1	0	2	2	0	1	0	2	1	1	0	0	2
419	2006	0	1	0	1	0	2	2	0	3	1	1	1	1	0	0	1
420	2006	0	1	0	1	0	2	1	0	3	1	0	1	0	0	0	1
421	2006	0	1	0	1	0	2	1	0	1	0	2	1	1	1	0	1
422	2006	0	1	0	1	0	2	1	0	1	0	1	1	1	1	0	1
423	2006	0	1	1	1	0	0	1	0	2	1	2	1	1	1	0	2
424	2006	0	2	1	0	0	0	2	1	3	0	2	1	1	1	1	1
425	2006	0	1	1	1	0	0	2	0	3	1	1	1	1	0	0	2
426	2006	0	2	1	1	0	1	2	0	1	1	1	1	1	0	1	1
427	2006	0	1	1	2	0	0	2	0	2	1	2	1	1	0	0	1
428	2006	0	2	1	1	0	1	3	0	2	0	2	1	1	0	0	2
429	2006	0	0	1	1	1	1	2	0	3	0	0	1	1	0	0	2
430	2006	0	2	1	1	0	1	2	1	2	1	0	1	1	0	0	1
431	2006	0	0	1	1	0	1	2	0	3	0	0	1	1	0	0	1
432	2006	1	2	0	0	0	1	3	0	1	1	0	1	1	0	0	2
433	2006	1	1	1	0	0	1	3	0	2	1	1	1	1	0	0	2
434	2006	1	2	1	0	0	0	3	0	3	0	1	1	0	0	1	1
435	2006	1	2	1	0	0	0	3	0	3	0	2	1	1	1	1	2
436	2006	1	1	0	0	0	1	3	0	2	0	1	1	1	1	0	2
437	2006	1	0	1	1	0	1	1	0	2	0	0	1	1	1	0	1
438	2006	1	1	1	1	0	1	3	0	3	1	1	1	1	0	0	2
439	2006	1	1	1	0	0	1	3	0	2	0	0	1	1	1	0	2
440	2006	1	2	0	0	0	0	3	0	1	1	1	1	1	1	1	1
441	2006	1	2	1	1	0	0	3	0	3	1	2	1	1	0	0	2
442	2006	1	1	1	2	0	1	1	0	0	0	0	1	1	0	0	1
443	2006	1	1	1	2	0	1	1	0	1	1	0	1	1	0	0	1
444	2006	1	0	1	2	0	1	3	0	1	1	1	1	1	1	0	1
445	2006	1	1	0	3	1	2	1	0	1	1	0	1	1	0	0	2
446	2006	1	0	1	0	0	2	1	0	2	0	2	1	1	0	0	1
447	2006	1	2	0	0	0	2	3	0	2	0	2	1	1	1	1	2
448	2006	1	0	0	0	0	1	1	0	0	1	1	1	1	1	0	1
449	2006	1	0	1	2	1	1	2	0	3	1	2	1	1	0	0	2
450	2006	1	1	0	2	1	1	3	0	3	0	2	1	1	0	0	2
451	2006	1	0	1	1	0	1	3	0	3	0	2	1	1	1	0	2
452	2006	1	1	1	0	0	1	3	0	1	0	2	1	1	1	0	1
453	2006	1	2	0	0	0	1	3	0	3	1	2	1	1	0	0	2
454	2006	1	0	1	0	0	2	1	0	2	0	0	0	1	0	0	1
455	2006	1	2	0	1	0	2	1	0	1	0	0	1	0	0	1	2
456	2006	1	0	1	2	0	2	1	0	1	0	0	0	0	0	0	1
457	2006	1	0	1	2	0	2	2	0	2	1	0	0	0	0	0	2
458	2006	1	0	0	2	1	1	2	0	1	1	0	1	1	0	0	2
459	2006	1	0	0	1	0	1	1	1	2	0	1	1	1	1	0	1
460	2006	1	0	1	2	0	1	3	0	2	1	0	1	1	0	0	1
461	2006	1	2	0	1	0	1	3	0	2	1	2	1	1	0	0	2
462	2006	1	1	1	1	0	2	2	0	2	1	0	1	1	0	0	2
463	2006	1	0	1	3	0	2	1	0	1	1	1	1	1	0	0	2
464	2006	1	2	0	1	0	2	2	0	3	0	2	1	1	1	1	1
465	2006	1	1	1	2	0	2	2	0	2	1	0	0	1	0	0	2
466	2006	1	0	0	1	0	2	2	0	1	0	0	1	1	1	0	1
467	2006	1	2	0	1	0	2	3	0	2	0	2	1	1	0	1	2
468	2006	1	1	1	0	0	2	3	0	3	1	1	1	1	1	1	2
469	2006	1	1	1	2	0	0	2	1	3	0	1	1	1	0	0	1
470	2006	1	1	1	3	1	1	1	0	3	1	0	1	0	0	0	1
471	2006	1	0	0	2	0	1	2	1	2	1	0	1	1	0	0	1
472	2006	1	1	1	1	0	1	3	0	2	1	2	1	1	1	0	2
473	2006	1	2	0	0	0	2	3	0	3	0	1	0	1	1	0	2
474	2006	1	1	1	0	1	1	3	1	2	0	0	1	1	1	0	1
475	2006	1	1	0	1	0	1	3	0	2	1	1	1	1	0	0	2
476	2006	1	1	1	1	0	2	1	0	1	0	1	1	1	1	1	1
477	2006	1	0	1	1	0	2	3	0	3	0	0	1	1	1	0	1
478	2006	1	0	0	3	1	1	1	0	1	1	0	1	1	0	0	2
479	2006	0	1	1	0	0	1	2	0	1	1	0	1	1	0	0	1
480	2006	0	0	1	2	1	1	2	0	2	0	1	1	1	0	0	1
481	2006	0	2	0	0	0	0	2	0	1	0	0	1	1	0	0	1
482	2006	0	2	1	1	0	1	2	0	2	1	1	1	1	0	0	2
483	2006	0	1	1	2	0	2	2	0	1	1	1	1	1	0	0	1
484	2006	0	2	0	2	0	2	2	1	3	1	0	1	1	1	0	1
485	2006	1	2	0	1	0	1	3	0	3	0	1	1	1	1	0	2
486	2006	1	2	1	0	0	0	3	0	1	0	0	1	1	0	1	2
487	2006	1	2	0	0	0	0	3	0	2	0	0	1	0	0	0	1
488	2006	1	2	0	2	0	1	3	0	3	0	1	1	1	0	1	1
489	2006	1	2	0	0	0	2	3	0	1	0	1	1	0	0	0	2
490	2006	1	2	0	1	0	2	3	0	2	1	1	1	1	0	0	2
491	2006	1	2	0	0	0	2	3	0	3	1	1	1	1	0	0	2
492	2006	1	1	0	1	0	2	3	0	2	1	1	1	1	0	1	1
493	2006	1	2	0	0	0	2	3	0	2	0	1	1	1	0	1	1
494	2006	1	1	1	1	0	2	3	0	2	1	2	1	1	0	0	2
495	2006	1	2	0	1	0	2	3	0	1	0	1	1	1	0	0	2
496	2006	0	2	0	0	0	2	1	0	1	0	2	1	1	1	1	1
497	2006	0	2	1	3	1	2	1	0	1	1	0	1	1	0	0	1
498	2006	0	1	1	0	0	2	2	0	2	0	2	1	1	1	1	2
499	2006	0	0	1	1	1	2	2	0	2	0	0	1	1	0	0	1
500	2006	0	1	0	1	0	2	1	0	1	1	1	1	1	0	0	2
501	2006	0	1	1	2	0	2	1	0	3	1	1	1	1	1	0	2
502	2006	1	0	1	1	0	2	1	0	1	0	0	1	0	1	0	1
503	2006	1	1	0	3	1	2	1	0	2	1	1	1	1	0	0	1
504	2006	1	2	0	2	0	2	3	0	3	0	2	1	0	1	0	1
505	2006	1	2	0	0	0	2	3	0	2	0	1	1	1	1	1	2
506	2006	1	1	1	2	0	2	3	0	2	1	1	1	1	1	0	2
507	2006	0	0	0	2	1	0	1	1	3	0	0	1	1	0	0	1
508	2006	0	1	0	1	0	0	2	1	1	1	2	1	1	0	0	1
509	2006	0	1	1	1	0	1	3	0	2	1	1	1	1	0	0	1
510	2006	0	1	0	2	0	0	2	0	3	1	0	1	0	0	0	2
511	2006	0	2	1	1	0	0	3	0	2	1	1	1	1	0	0	2
512	2006	0	1	1	3	1	0	1	0	3	0	2	1	1	0	0	1
513	2006	0	1	0	1	0	1	2	0	3	1	0	1	1	1	1	2
514	2006	0	1	0	1	1	1	2	0	3	0	1	1	1	0	0	1
515	2006	0	2	0	1	0	0	1	0	2	1	1	1	1	0	0	1
516	2006	0	1	1	1	0	2	3	0	3	1	0	1	1	0	0	1
517	2006	0	2	1	1	0	2	2	0	1	1	2	1	1	0	1	2
518	2006	0	0	0	3	1	2	2	0	2	1	1	1	1	0	0	1
519	2006	0	2	1	1	0	2	2	1	3	0	2	0	0	0	1	1
520	2006	0	1	1	3	0	1	2	0	2	1	1	1	1	0	1	1
521	2006	0	0	1	1	1	1	1	1	1	0	0	1	1	0	0	1
522	2006	0	2	1	1	0	0	3	0	2	0	2	1	1	0	0	1
523	2006	0	1	0	1	0	1	2	0	3	1	1	1	0	1	0	1
524	2006	0	2	1	1	0	0	3	0	3	0	0	1	1	0	0	2
525	2006	0	2	1	1	0	0	2	0	2	1	1	1	0	0	1	1
526	2006	0	1	0	1	0	0	3	1	3	1	2	1	1	0	0	1
527	2006	0	2	0	1	0	0	2	0	2	1	1	1	0	0	1	2
528	2006	0	2	1	1	0	0	2	1	1	1	0	1	1	1	0	2
529	2006	0	2	1	0	0	0	2	0	2	0	2	1	1	1	1	1
530	2006	0	2	1	1	0	0	2	0	2	1	1	1	1	0	0	1
531	2006	0	2	1	0	0	0	2	0	2	1	0	1	1	1	1	1
532	2006	0	2	1	0	0	0	2	0	3	1	2	1	1	0	1	1
533	2006	0	2	1	0	0	0	2	0	3	1	2	1	1	0	0	2
534	2006	0	2	0	1	0	0	2	0	3	0	2	1	1	0	0	2
535	2006	0	2	1	0	0	0	2	0	3	1	2	1	1	0	0	1
536	2006	0	1	1	1	0	0	2	0	3	1	0	1	1	0	0	2
537	2006	0	0	1	2	1	0	1	0	3	1	0	1	1	0	0	1
538	2006	0	2	1	0	0	1	2	1	2	1	1	1	1	1	0	2
539	2006	0	2	1	1	0	0	2	0	3	1	2	1	1	1	1	2
540	2006	0	0	1	1	1	0	1	0	1	0	0	1	1	0	0	1
541	2006	0	2	0	0	0	0	3	0	3	0	1	1	0	0	0	1
542	2006	0	2	1	2	0	2	3	0	2	1	0	1	1	0	0	1
543	2006	0	2	1	0	0	2	3	0	2	0	0	1	1	1	1	1
544	2006	0	2	1	1	0	2	2	0	1	1	0	1	1	0	0	2
545	2006	0	1	1	1	0	2	1	0	2	0	1	1	1	0	0	2
546	2006	0	1	0	1	0	2	1	0	3	1	0	1	0	0	0	1
547	2006	0	0	0	1	1	2	1	0	2	1	0	1	1	0	0	1
548	2006	0	1	1	1	0	2	2	1	1	1	1	1	1	1	1	2
549	2006	0	2	1	1	0	2	2	0	2	0	2	1	1	1	1	1
550	2006	0	1	1	0	0	2	1	0	2	0	2	1	0	0	1	2
551	2006	0	0	1	1	1	2	2	0	2	1	1	1	1	0	0	2
552	2006	1	1	1	0	0	0	3	0	2	1	2	1	1	1	0	2
553	2006	1	1	1	1	0	0	3	1	2	1	2	1	1	1	0	2
554	2006	1	2	0	1	0	0	3	0	2	1	1	1	1	0	0	1
555	2006	1	1	0	0	0	1	3	0	3	1	1	1	1	1	0	2
556	2006	1	0	1	3	1	0	3	1	2	1	0	1	0	0	0	1
557	2006	1	0	0	1	0	1	1	0	3	0	2	1	1	1	0	1
558	2006	1	2	1	0	0	0	3	0	1	1	1	1	1	0	0	2
559	2006	1	0	1	3	0	0	1	0	3	1	0	1	1	1	0	2
560	2006	1	2	1	0	0	1	3	1	2	0	2	1	1	1	0	1
561	2006	1	1	0	1	0	0	3	0	2	1	0	1	1	0	0	1
562	2006	1	2	0	0	0	0	3	0	1	1	2	1	1	0	1	1
563	2006	1	1	1	1	0	0	3	0	2	0	0	1	0	0	0	1
564	2006	1	2	1	0	0	0	3	0	3	0	1	1	1	1	1	2
565	2006	1	1	1	1	1	0	3	0	3	1	1	1	0	0	0	1
566	2006	1	2	0	1	0	0	3	1	3	1	1	1	1	0	1	1
567	2006	1	2	1	0	0	0	3	1	3	1	2	1	1	1	0	2
568	2006	1	2	0	1	0	0	3	0	2	0	1	1	1	0	1	2
569	2006	1	2	0	0	0	0	3	1	2	1	1	1	1	1	0	2
570	2006	1	1	1	0	0	0	3	0	2	1	0	1	1	0	0	1
571	2006	1	2	1	1	0	0	3	0	3	1	2	1	1	0	0	1
572	2006	1	1	1	1	0	0	3	1	2	1	1	1	1	0	0	1
573	2006	1	1	0	1	0	0	3	1	1	1	0	0	1	0	0	1
574	2006	1	1	0	1	0	0	3	0	1	0	0	0	1	0	0	1
575	2006	1	2	1	1	0	0	3	0	3	0	2	1	1	0	0	1
576	2006	1	2	1	0	0	0	3	0	2	0	1	1	1	0	1	2
577	2006	1	2	0	1	0	1	3	0	3	0	2	1	1	0	1	2
578	2006	1	1	1	1	0	0	3	0	3	1	2	1	1	1	0	2
579	2006	1	2	0	1	0	2	3	0	1	1	2	1	1	0	1	1
580	2006	1	1	0	3	0	2	2	0	2	1	1	1	1	0	0	1
581	2006	1	2	1	1	0	2	3	0	1	0	1	1	0	1	1	1
582	2006	1	2	1	0	0	2	3	0	2	0	0	1	1	1	1	1
583	2006	1	2	0	1	0	2	3	0	2	1	2	1	1	1	0	1
584	2006	1	2	0	1	0	2	3	0	2	0	2	1	1	1	1	2
585	2006	1	0	1	1	1	2	2	0	1	1	0	1	0	0	0	2
586	2006	1	1	1	1	1	2	3	1	2	0	0	1	1	1	0	2
587	2006	1	2	0	1	0	2	3	0	1	1	2	1	1	1	1	2
588	2006	1	0	1	1	1	2	1	0	3	0	0	1	1	1	0	1
589	2006	1	0	0	1	1	2	1	0	1	0	0	1	1	0	0	1
590	2006	1	0	1	1	0	2	3	0	2	0	2	1	1	1	0	1
591	2006	1	0	1	2	1	2	1	0	2	1	0	1	1	0	0	1
592	2006	1	2	0	1	0	2	3	0	2	0	2	1	1	1	0	1
593	2006	1	1	1	1	0	2	2	0	2	0	0	1	0	0	0	1
594	2006	0	2	0	1	0	1	2	0	3	1	2	1	1	0	0	1
595	2006	0	1	0	1	0	1	1	0	2	1	1	1	1	0	0	1
596	2006	0	1	1	0	1	1	1	0	1	1	1	1	1	0	0	1
597	2006	0	2	1	1	0	0	2	0	2	1	1	1	1	0	1	2
598	2006	0	1	1	1	0	0	2	0	1	1	1	1	1	0	0	1
599	2006	0	2	0	1	0	1	2	0	3	1	0	1	1	1	1	1
600	2006	0	2	1	2	0	2	2	0	1	1	1	1	0	0	0	1
601	2006	0	2	1	1	0	2	2	0	2	0	0	1	0	1	1	2
602	2006	0	2	0	0	0	2	3	0	2	1	1	1	1	0	0	1
603	2006	0	1	1	0	0	2	2	0	2	1	0	1	1	0	0	1
604	2006	0	2	0	1	0	2	3	0	2	1	1	1	1	0	0	1
605	2006	0	2	0	0	0	1	3	0	3	1	1	1	1	1	1	1
606	2006	0	2	0	0	0	1	1	0	1	0	2	1	1	1	1	2
607	2006	0	0	1	2	0	1	2	0	3	0	1	0	0	0	0	1
608	2006	0	2	0	0	0	1	3	0	3	1	0	1	1	1	0	1
609	2006	0	1	0	1	0	1	3	0	2	0	1	1	1	0	0	2
610	2006	0	2	0	1	0	1	1	0	2	0	0	1	0	1	1	1
611	2006	0	2	0	1	0	2	3	0	1	1	0	1	0	0	1	1
612	2006	0	0	1	2	0	2	2	0	1	1	2	1	1	1	0	2
613	2006	0	1	1	2	0	2	3	0	2	1	0	0	1	0	0	1
614	2006	0	2	1	3	0	2	1	0	3	0	1	1	0	0	0	2
615	2006	0	2	1	0	0	2	1	0	1	1	1	1	1	1	0	2
616	2006	0	1	1	3	0	2	2	0	2	1	2	1	0	0	0	2
617	2006	0	2	0	0	0	0	2	0	2	1	2	1	1	0	1	1
618	2006	0	2	1	0	0	1	2	0	2	0	2	1	1	1	0	1
619	2006	0	0	1	2	1	1	1	0	2	0	0	1	1	0	0	2
620	2006	0	1	1	2	0	1	1	0	1	1	0	1	1	1	0	1
621	2006	1	1	0	2	0	1	3	0	1	1	1	1	0	1	0	2
622	2006	1	1	0	1	0	0	3	0	2	1	0	1	1	1	0	1
623	2006	1	1	1	2	1	2	1	0	1	1	0	1	1	0	0	2
624	2006	1	2	0	1	0	2	3	0	2	0	0	1	1	1	1	2
625	2006	1	1	1	1	0	2	2	0	2	1	1	1	0	1	0	1
626	2006	1	0	0	3	1	2	2	0	2	0	1	1	1	1	0	2
627	2006	1	2	0	1	0	2	2	0	2	1	2	1	1	1	1	2
628	2006	1	1	0	1	0	2	1	0	3	0	1	1	0	0	1	1
629	2006	1	1	0	1	1	1	3	0	2	1	0	0	0	1	0	1
630	2006	1	1	1	1	0	1	3	0	1	0	0	0	0	0	0	1
631	2006	1	1	0	2	1	1	3	0	1	0	1	1	1	0	0	2
632	2006	1	0	1	1	0	1	1	0	2	1	0	1	0	1	0	1
633	2006	1	2	0	0	0	1	3	0	2	0	1	1	1	0	1	2
634	2006	1	1	1	1	0	1	3	0	3	1	1	1	1	1	1	1
635	2006	1	2	1	1	0	1	3	0	2	0	1	1	1	1	0	1
636	2006	1	2	1	1	0	2	3	0	2	1	0	1	0	0	1	1
637	2006	1	1	0	2	0	2	3	0	2	1	0	0	0	0	0	2
638	2006	1	1	1	2	1	2	1	0	2	1	0	1	1	0	0	1
639	2006	0	1	1	0	0	1	1	0	1	1	0	1	1	0	0	1
640	2006	0	1	1	1	0	0	2	0	2	1	2	0	1	1	0	1
641	2006	0	2	1	1	0	1	2	0	1	0	2	1	1	1	1	2
642	2006	0	1	1	0	0	0	2	0	2	1	2	1	1	0	1	1
643	2006	0	0	0	1	1	1	2	1	3	1	2	1	0	1	0	2
644	2006	0	1	0	3	1	1	3	0	3	1	1	1	1	0	0	1
645	2006	0	1	0	1	0	2	2	0	1	1	0	1	1	1	0	1
646	2006	0	2	1	1	0	2	2	1	3	0	2	1	1	1	1	1
647	2006	0	1	1	2	0	2	1	0	3	0	2	1	1	0	0	1
648	2006	0	1	1	1	0	2	1	0	3	1	2	1	0	1	0	2
649	2006	0	1	0	0	0	1	2	0	3	1	2	1	1	0	0	1
650	2006	0	2	1	3	0	1	2	0	2	1	1	1	1	0	0	2
651	2006	0	2	1	0	0	1	3	0	2	1	0	1	1	0	1	2
652	2006	0	0	0	1	1	1	2	0	1	0	1	0	1	1	0	1
653	2006	0	2	1	0	0	0	2	0	1	0	0	1	1	1	0	2
654	2006	1	0	1	3	0	0	2	0	1	1	0	1	1	1	0	2
655	2006	1	1	1	1	0	1	3	0	3	0	2	1	1	0	1	1
656	2006	1	0	1	1	1	1	3	0	2	1	0	1	1	0	0	1
657	2006	1	0	1	2	1	1	3	0	3	0	1	1	0	0	0	1
658	2006	1	2	0	0	0	1	3	0	3	0	2	1	1	1	1	2
659	2006	1	2	0	0	0	1	3	0	2	1	0	1	1	0	0	1
660	2006	1	0	0	2	0	1	1	0	1	1	1	1	1	1	0	2
661	2006	1	2	0	1	0	1	3	0	1	1	2	1	1	0	1	2
662	2006	1	0	0	2	1	1	1	1	1	0	0	1	0	1	0	1
663	2006	1	1	1	1	0	1	2	0	3	0	2	1	1	1	0	1
664	2006	1	1	1	1	0	1	2	0	2	1	0	1	1	0	0	1
665	2006	1	1	1	1	0	2	2	1	3	0	2	1	1	1	0	1
666	2006	1	1	1	0	0	2	3	0	3	1	2	1	1	1	0	1
667	2006	1	0	1	0	1	2	2	0	3	1	1	1	1	0	0	1
668	2006	1	2	0	0	0	2	3	1	2	0	0	1	1	0	1	1
669	2006	1	2	0	1	0	2	3	0	1	1	2	1	1	0	0	2
670	2006	1	1	1	1	0	2	3	1	2	1	2	1	1	1	0	2
671	2006	1	1	1	1	0	2	3	0	2	1	0	1	1	0	0	2
672	2006	1	0	1	1	0	2	1	1	1	1	0	1	1	0	0	1
673	2006	1	2	0	0	0	2	3	0	1	0	1	1	0	1	1	1
674	2006	1	1	1	0	0	2	3	0	3	0	2	1	1	1	0	1
675	2006	1	2	1	0	0	1	3	0	2	0	2	1	1	0	0	2
676	2006	1	0	1	2	1	1	3	1	2	0	0	1	1	0	0	1
677	2006	1	0	0	1	0	0	3	0	1	1	0	1	0	0	0	1
678	2006	1	2	1	0	0	1	3	1	2	0	1	1	1	0	1	1
679	2006	1	1	0	0	0	1	3	0	2	1	0	1	1	0	0	1
680	2006	0	1	1	0	0	1	2	1	2	0	2	1	1	0	0	2
681	2006	0	1	1	1	0	2	3	0	1	0	2	1	1	1	1	2
682	2006	0	0	1	2	1	2	1	0	1	1	0	0	0	0	0	1
683	2006	0	1	0	1	0	2	2	0	2	1	2	1	1	1	0	2
684	2006	0	1	1	1	1	2	3	0	3	1	1	1	1	0	0	1
685	2006	0	1	0	3	0	2	1	0	1	1	1	1	1	0	1	1
686	2006	0	2	1	0	0	1	2	1	2	1	1	1	1	0	1	2
687	2006	0	2	1	2	0	1	2	1	1	1	1	1	1	0	1	2
688	2006	0	0	1	2	1	1	1	0	2	1	0	0	0	0	0	1
689	2006	0	0	1	2	1	1	2	0	1	1	0	0	1	0	0	1
690	2006	0	2	0	0	0	1	2	0	1	0	2	1	1	1	1	1
691	2006	0	0	0	2	1	0	3	0	3	1	1	1	0	1	0	1
692	2006	0	1	0	0	0	0	2	0	3	1	2	1	1	0	0	2
693	2006	0	2	0	0	0	2	2	0	1	1	0	1	0	0	1	2
694	2006	0	2	0	1	0	1	2	0	1	1	2	1	0	1	0	1
695	2006	0	2	0	1	0	1	2	0	2	1	2	1	1	1	1	1
696	2006	0	0	0	0	1	2	1	0	1	1	1	1	1	1	0	1
697	2006	0	0	1	2	1	2	1	0	2	1	0	1	0	0	0	1
698	2006	0	2	1	1	0	0	3	1	1	0	1	0	0	1	1	1
699	2006	0	1	1	0	1	0	2	0	2	0	1	1	1	0	0	2
700	2006	1	1	1	0	0	1	3	0	1	1	0	1	1	1	0	2
701	2006	1	2	1	0	0	1	3	0	3	1	0	1	1	0	0	1
702	2006	1	0	0	2	1	1	1	0	1	0	0	0	1	0	0	1
703	2006	1	0	0	1	1	2	1	0	1	1	0	0	0	0	0	1
704	2006	1	0	1	2	1	2	1	0	1	0	1	0	0	1	0	1
705	2006	1	2	0	3	0	2	3	1	3	0	1	1	1	1	1	1
706	2006	1	0	0	2	0	2	1	0	1	1	2	1	1	1	0	2
707	2006	1	1	0	0	0	2	3	0	1	0	2	1	1	1	0	1
708	2006	1	2	0	2	0	2	3	0	1	1	2	1	1	1	0	2
709	2006	1	1	0	2	0	2	1	0	3	0	0	1	1	1	0	1
710	2006	1	0	1	2	1	1	2	1	1	0	0	1	1	0	0	1
711	2006	1	0	1	3	1	1	3	0	1	1	0	1	1	1	0	1
712	2006	1	1	1	1	0	1	1	0	2	0	1	1	0	1	0	2
713	2006	1	0	1	2	1	1	3	0	1	1	0	1	1	0	0	2
714	2006	1	0	1	3	1	1	3	0	1	1	0	1	0	0	0	1
715	2006	1	0	1	3	1	1	1	0	2	1	1	1	0	1	0	1
716	2006	1	0	1	2	1	1	3	0	3	1	0	1	1	1	0	1
717	2006	1	0	1	2	0	1	3	0	1	1	2	1	1	0	0	1
718	2006	1	0	0	0	0	1	2	0	2	0	1	1	1	1	0	1
719	2006	1	0	0	0	0	1	1	0	1	1	0	0	0	0	0	1
720	2006	1	0	0	1	0	1	3	0	1	1	0	1	1	1	0	1
721	2006	1	1	0	2	0	1	3	0	1	1	1	1	1	1	0	1
722	2006	1	2	1	0	0	1	3	0	2	0	2	1	1	1	1	1
723	2006	1	1	1	1	0	0	3	0	2	0	1	1	1	1	0	2
724	2006	1	0	1	2	1	1	3	1	3	1	0	1	1	0	0	1
725	2006	1	1	1	1	0	1	3	0	2	1	0	1	1	0	0	1
726	2006	1	2	0	0	0	2	3	0	3	0	2	1	1	1	1	1
727	2006	1	1	0	0	1	2	2	0	3	1	2	1	1	1	0	2
728	2006	1	0	1	2	0	1	1	0	1	0	1	1	0	0	0	1
729	2006	1	2	0	0	0	1	3	0	1	0	2	1	1	0	0	2
730	2006	1	1	1	1	0	1	3	0	1	0	1	1	1	1	0	2
731	2006	1	2	1	0	0	1	3	0	1	1	1	1	1	1	0	1
732	2006	1	2	0	1	0	1	3	0	2	1	2	1	1	1	1	2
733	2006	1	1	1	1	0	2	3	0	2	1	2	1	1	1	0	2
734	2006	1	1	1	0	0	2	3	0	2	0	2	1	1	1	1	2
735	2006	1	1	1	0	0	1	3	0	2	0	1	1	0	0	0	2
736	2006	1	1	0	0	0	0	2	1	2	0	1	1	1	1	0	1
737	2006	1	0	1	2	0	1	2	0	1	1	1	1	1	1	0	2
738	2006	1	2	1	0	0	0	3	0	3	0	1	1	1	1	0	2
739	2006	1	1	0	1	0	0	3	0	2	1	1	1	0	0	0	2
740	2006	0	2	1	1	0	0	2	0	1	1	2	1	1	0	1	1
741	2006	0	1	1	2	1	1	3	0	2	1	2	1	1	0	0	1
742	2006	0	2	1	1	0	0	2	0	1	1	0	1	1	0	0	2
743	2006	0	1	1	1	0	2	1	0	3	1	1	1	0	0	0	2
744	2006	0	0	0	1	0	2	2	1	1	0	0	1	1	1	0	1
745	2006	0	1	0	1	0	0	2	0	1	1	0	1	1	0	0	2
746	2006	0	2	0	1	0	1	2	0	2	1	2	1	1	0	1	2
747	2006	0	2	1	1	0	1	2	0	3	0	2	1	1	0	1	1
748	2006	0	2	0	1	0	1	1	0	3	0	0	1	1	0	1	2
749	2006	0	2	1	1	0	0	3	0	2	1	1	1	1	0	0	1
750	2006	0	2	0	3	0	0	2	0	1	1	1	1	1	0	0	1
751	2006	0	1	1	2	1	1	1	0	1	1	0	1	1	0	0	1
752	2006	0	1	1	1	0	1	2	1	1	1	0	1	1	0	0	2
753	2006	0	2	0	1	0	0	1	0	2	1	1	1	1	0	0	1
754	2006	0	2	1	1	0	1	2	0	2	0	1	1	1	0	0	2
755	2006	0	1	0	1	0	0	2	0	1	1	0	0	0	0	0	1
756	2006	0	2	1	1	0	0	2	0	3	0	1	1	1	0	0	2
757	2006	0	1	1	2	0	0	3	0	2	1	1	1	1	1	0	1
758	2006	0	2	1	1	0	1	2	0	2	0	0	0	0	1	1	1
759	2006	0	2	0	1	0	1	2	0	1	0	0	1	1	0	0	2
760	2006	0	2	0	1	0	0	1	0	2	1	0	1	1	0	0	1
761	2006	1	0	1	1	0	0	2	0	3	0	2	1	1	1	0	1
762	2006	1	2	0	0	0	2	3	0	3	1	2	1	1	0	0	2
763	2006	1	1	1	1	0	2	2	0	3	0	2	1	0	0	0	2
764	2006	1	2	0	1	0	2	3	0	2	0	1	1	1	0	1	2
765	2006	1	0	1	2	0	2	1	0	1	1	0	1	1	1	0	2
766	2006	1	1	0	1	0	2	3	0	2	1	2	1	1	0	0	2
767	2006	1	2	0	1	0	1	3	0	2	1	1	1	1	0	1	1
768	2006	1	0	1	1	0	1	1	0	1	1	0	1	1	1	0	1
769	2006	1	2	1	2	0	1	3	0	2	1	1	1	1	0	0	2
770	2006	1	2	1	1	0	1	3	0	3	0	2	1	1	1	1	1
771	2006	1	2	0	1	0	1	3	0	2	1	0	1	1	0	0	1
772	2006	1	0	1	2	0	1	1	0	1	0	1	1	0	1	0	1
773	2006	1	1	1	1	1	0	3	0	2	1	0	1	1	0	0	1
774	2006	1	1	0	1	1	0	1	0	2	0	0	1	0	0	0	1
775	2006	1	2	1	1	0	0	2	0	2	0	0	1	1	1	0	2
776	2006	1	0	1	1	0	1	1	0	2	1	2	1	1	1	0	2
777	2006	1	0	1	1	0	1	2	0	2	0	2	1	1	1	0	1
778	2006	1	0	1	1	0	0	3	0	1	0	2	1	1	1	0	1
779	2006	1	1	0	1	0	0	1	1	2	1	0	1	1	0	0	1
780	2006	1	0	0	2	0	0	1	0	0	0	0	1	1	1	0	1
781	2006	1	2	0	1	0	0	3	0	3	0	0	1	0	0	0	1
782	2006	1	2	1	1	0	1	3	0	2	1	1	1	1	0	1	2
783	2006	1	1	0	1	0	1	1	0	2	1	1	1	1	0	0	1
784	2006	1	2	1	1	0	1	3	0	1	1	1	1	1	0	0	1
785	2006	1	2	0	1	0	1	3	0	2	1	1	1	1	1	1	1
786	2006	0	2	0	1	0	2	2	0	2	1	0	1	1	0	1	1
787	2006	0	2	1	3	0	2	2	0	1	1	1	1	1	0	0	2
788	2006	0	2	1	1	0	2	2	0	2	0	0	1	1	1	1	1
789	2006	0	1	0	1	0	2	3	0	1	1	0	0	0	0	0	1
790	2006	0	0	1	1	1	1	1	0	3	0	0	1	1	0	0	1
791	2006	0	2	1	3	0	1	2	0	1	0	2	1	1	1	1	1
792	2006	0	1	1	1	0	0	2	0	3	1	0	1	1	0	0	1
793	2006	0	2	1	1	0	2	3	0	2	1	0	1	0	0	0	2
794	2006	0	2	0	1	0	2	2	1	1	1	2	1	1	1	1	1
795	2006	0	2	1	1	0	1	2	0	2	1	0	1	0	0	1	1
796	2006	0	1	1	1	0	1	2	0	3	1	1	1	1	0	0	1
797	2006	0	2	1	1	0	0	3	0	1	1	1	1	1	1	1	1
798	2006	0	2	1	1	0	0	2	0	2	0	0	0	0	0	0	1
799	2006	0	2	1	3	0	2	2	0	1	1	2	1	1	1	1	2
800	2006	0	1	0	2	0	0	1	0	1	1	1	1	1	0	0	2
801	2006	0	2	1	1	0	0	2	0	1	0	0	1	1	0	1	1
802	2006	0	2	0	1	0	2	2	0	2	0	1	1	1	0	0	1
803	2006	0	2	0	0	0	0	2	0	2	1	0	1	0	0	1	1
804	2006	0	2	0	1	0	0	3	0	2	0	0	1	1	1	1	2
805	2006	0	0	1	1	1	0	1	0	3	1	2	1	1	0	0	1
806	2006	0	2	0	1	0	0	2	0	2	1	1	1	1	0	1	1
807	2006	0	2	1	1	0	2	2	0	3	1	1	0	0	0	0	1
808	2006	0	2	1	1	0	2	2	0	1	1	1	1	0	0	0	1
809	2006	0	1	1	1	0	2	1	0	2	1	0	1	0	0	0	1
810	2006	0	0	1	1	0	2	2	0	3	0	0	1	1	0	0	1
811	2006	1	2	1	2	0	2	3	0	2	1	1	1	1	0	0	2
812	2006	1	2	1	0	0	0	3	0	2	1	2	1	1	0	0	1
813	2006	1	1	1	3	0	0	3	0	3	0	2	1	1	1	0	2
814	2006	1	1	0	1	0	1	3	0	1	1	2	1	0	0	1	2
815	2006	1	2	0	2	0	1	3	0	1	0	2	1	1	1	1	1
816	2006	1	0	1	1	0	0	3	1	1	1	0	1	1	0	0	1
817	2006	1	1	0	2	0	1	3	0	3	0	2	1	1	1	0	2
818	2006	1	0	1	1	0	0	3	1	2	1	0	0	1	0	0	1
819	2006	1	0	1	1	0	2	2	1	1	1	1	0	1	1	0	1
820	2006	1	1	0	1	1	2	1	0	2	0	1	1	1	1	0	2
821	2006	1	0	1	3	1	1	1	1	2	0	0	0	1	1	0	2
822	2006	1	0	1	1	0	0	3	0	2	0	0	1	0	0	0	1
823	2006	1	1	1	1	1	2	3	0	1	1	2	1	1	0	0	2
824	2006	1	2	1	1	0	2	3	0	2	1	2	1	1	1	1	2
825	2006	1	1	1	1	0	0	3	1	3	1	2	1	1	0	0	2
826	2006	1	1	1	3	1	2	3	0	1	1	2	1	1	1	0	2
827	2006	1	2	1	3	0	2	3	0	1	0	2	1	1	0	0	1
828	2006	1	1	1	0	0	0	3	0	1	1	1	1	1	0	0	1
829	2006	1	2	1	1	0	0	3	0	2	0	1	1	1	0	0	2
830	2006	1	2	1	1	0	2	3	0	2	1	1	1	1	1	0	2
831	2006	0	2	1	1	0	2	2	0	2	1	2	1	1	0	1	2
832	2006	0	2	1	1	0	0	2	0	2	0	1	1	1	0	0	1
833	2006	0	0	1	1	1	1	2	0	3	0	0	1	1	0	0	1
834	2006	0	1	1	2	0	0	2	0	3	1	0	1	1	0	0	1
835	2006	0	2	0	0	0	0	2	1	2	0	2	1	0	0	1	1
836	2006	0	0	1	1	0	1	2	1	3	1	2	1	1	0	0	2
837	2006	0	1	1	1	0	0	2	0	2	0	0	1	1	0	0	2
838	2006	0	2	1	0	0	0	2	0	2	0	1	1	1	1	1	1
839	2006	0	1	0	1	1	1	2	0	2	1	2	1	1	0	0	2
840	2006	0	2	0	1	0	0	2	0	1	1	1	1	1	0	0	1
841	2006	0	2	0	2	0	0	2	0	2	0	0	1	0	0	1	1
842	2006	0	2	1	3	0	2	2	1	2	0	1	1	1	0	0	1
843	2006	0	2	1	0	0	0	2	0	1	0	2	1	1	1	0	1
844	2006	0	2	1	0	0	0	2	0	1	0	0	1	1	1	1	1
845	2006	1	1	1	2	0	2	3	0	2	1	2	1	1	1	0	2
846	2006	1	2	0	0	0	1	3	0	3	1	2	1	1	0	1	2
847	2006	1	1	0	1	0	0	3	0	2	0	2	1	1	0	0	2
848	2006	1	2	1	0	0	0	3	0	0	0	2	1	1	1	1	1
849	2006	1	0	0	1	0	2	1	1	1	1	0	1	0	1	0	1
850	2006	1	0	1	0	0	0	3	0	3	1	0	1	0	1	0	2
851	2006	1	0	0	0	0	1	3	0	3	1	0	1	1	0	0	1
852	2006	1	0	1	2	0	1	1	0	2	0	0	0	1	0	0	1
853	2006	1	2	0	1	0	1	3	0	1	1	2	1	1	1	1	2
854	2006	1	0	1	1	0	0	1	0	1	1	0	1	1	0	0	1
855	2006	1	2	1	0	0	1	3	0	1	1	0	1	1	0	0	2
856	2006	1	2	0	1	0	0	3	0	1	0	1	1	1	0	1	1
857	2006	1	1	1	0	1	1	3	0	2	1	1	1	1	0	0	2
858	2006	1	1	0	0	0	0	3	0	2	0	0	0	0	0	0	1
859	2006	1	2	1	0	0	0	3	0	3	1	2	1	1	0	0	2
860	2006	1	2	1	0	0	0	3	0	3	0	2	1	1	1	1	1
861	2006	1	2	1	0	0	1	3	0	3	1	0	1	1	0	0	1
862	2006	1	1	1	0	0	1	3	0	3	1	2	1	1	1	1	1
863	2006	0	1	1	1	0	2	2	0	3	0	0	1	1	1	1	1
864	2006	0	2	1	0	0	2	2	0	2	1	1	1	1	1	0	1
865	2006	0	1	0	1	0	2	1	0	1	1	0	1	1	0	0	1
866	2006	0	0	1	3	1	2	3	0	1	1	1	1	1	0	0	1
867	2006	0	2	1	1	0	2	2	0	2	0	1	1	1	1	0	1
868	2006	0	0	1	3	0	2	2	0	2	1	0	1	1	0	0	2
869	2006	0	0	1	1	1	2	3	0	2	0	0	1	1	1	0	1
870	2006	0	2	1	1	0	1	2	1	1	0	2	1	1	1	1	2
871	2006	0	1	1	1	1	1	1	0	3	0	0	1	1	0	0	1
872	2006	0	2	1	0	0	1	1	1	1	1	0	1	1	0	0	2
873	2006	0	2	1	1	0	2	3	0	3	1	0	1	1	0	0	2
874	2006	0	2	0	1	0	2	2	0	2	1	2	1	1	0	0	2
875	2006	0	1	1	2	0	1	1	0	2	0	2	1	1	0	0	1
876	2006	0	1	1	1	0	1	3	0	2	1	1	1	1	0	0	1
877	2006	0	1	0	1	1	1	1	0	1	0	0	1	1	0	0	1
878	2006	0	1	1	1	1	2	3	0	1	0	1	1	1	0	0	2
879	2006	0	2	1	1	0	2	2	0	2	1	2	1	1	0	1	2
880	2006	0	2	1	1	0	1	2	0	2	1	1	1	0	1	0	2
881	2006	0	1	0	1	1	0	3	0	2	0	0	0	0	0	0	1
882	2006	0	2	1	1	0	0	2	1	1	0	0	1	1	0	1	1
883	2006	0	1	1	1	1	0	2	0	2	1	0	1	1	0	0	1
884	2006	0	2	0	1	0	0	3	0	2	1	2	1	1	1	1	1
885	2006	0	0	1	2	1	0	3	0	2	0	0	1	1	0	0	2
886	2006	0	2	1	2	0	1	2	0	1	0	2	1	1	1	0	1
887	2006	0	1	1	2	0	0	1	0	2	1	0	1	1	0	0	2
888	2006	0	0	0	2	0	2	1	0	3	0	0	1	1	1	0	1
889	2006	0	2	0	1	0	2	2	0	2	1	2	1	1	1	1	2
890	2006	0	2	1	3	0	2	3	0	1	1	2	1	1	0	0	2
891	2006	0	1	1	1	0	1	2	0	3	0	2	1	1	0	1	2
892	2006	1	1	1	2	0	0	3	0	3	1	2	1	1	1	1	2
893	2006	1	1	0	1	0	2	3	0	2	0	1	1	1	1	0	1
894	2006	1	0	1	1	1	2	1	1	2	0	0	1	1	0	0	1
895	2006	1	1	0	1	0	2	3	1	3	1	2	0	1	1	0	1
896	2006	1	2	1	0	0	2	1	0	2	0	1	1	1	0	0	1
897	2006	1	2	0	1	0	2	1	0	1	0	0	0	0	0	0	2
898	2006	1	0	1	3	1	2	3	1	1	0	0	1	1	0	0	2
899	2006	1	2	0	1	0	2	3	1	3	1	2	1	1	1	1	1
900	2006	1	2	0	0	0	2	3	0	3	0	1	1	1	0	1	2
901	2006	1	2	0	2	0	2	3	0	3	1	2	1	1	1	0	1
902	2006	1	1	0	0	0	2	1	0	3	0	2	1	1	1	0	1
903	2006	1	2	0	0	0	1	3	0	3	1	1	1	1	0	1	2
904	2006	1	1	0	0	0	2	1	0	3	1	1	1	1	0	0	2
905	2006	1	1	0	1	0	2	3	0	1	1	1	1	1	1	0	1
906	2006	1	2	0	0	0	2	3	0	1	0	2	1	1	0	1	1
907	2006	1	1	0	3	0	1	3	0	1	1	0	1	0	0	0	2
908	2006	1	0	1	1	0	2	3	0	3	1	1	1	1	0	0	2
909	2006	1	1	1	2	1	0	3	0	1	1	0	1	1	1	0	1
910	2006	1	1	1	1	1	0	1	0	1	0	0	0	1	0	0	1
911	2006	1	2	0	1	0	1	3	1	1	1	0	1	1	0	0	1
912	2006	1	2	0	2	0	0	3	0	1	1	1	1	1	0	1	1
913	2006	1	2	1	1	0	0	3	0	2	0	2	1	1	1	1	1
914	2006	1	1	0	1	0	0	1	0	3	0	1	1	1	1	0	1
915	2006	1	2	0	1	0	2	3	0	1	1	1	1	1	1	0	1
916	2006	1	2	1	1	0	2	3	0	3	1	1	1	1	0	1	2
917	2006	1	2	0	0	0	2	3	0	1	0	0	1	1	0	1	1
918	2006	1	1	1	1	0	0	3	0	2	1	1	1	1	1	0	2
919	2006	1	0	1	2	1	2	1	1	2	0	0	1	1	0	0	1
920	2006	1	1	0	3	0	1	2	0	2	1	2	1	1	0	1	2
921	2011-2012	0	0	0	3	0	0	2	0	3	1	0	1	1	0	0	1
922	2011-2012	0	1	0	2	0	0	2	0	3	1	2	1	1	1	0	1
923	2011-2012	1	0	0	2	1	0	1	0	1	1	0	1	1	1	0	1
924	2011-2012	0	1	0	2	1	0	3	0	2	0	1	1	1	0	0	2
925	2011-2012	0	0	0	2	1	0	3	0	2	1	2	1	1	0	0	1
926	2011-2012	1	2	0	2	0	0	2	0	3	0	1	1	1	0	0	2
927	2011-2012	1	2	1	0	0	0	3	0	3	0	2	1	1	1	0	2
928	2011-2012	0	2	0	0	0	0	2	1	2	1	2	1	0	1	0	1
929	2011-2012	0	0	0	2	1	1	3	0	2	0	1	1	1	0	0	2
930	2011-2012	0	0	0	2	1	1	1	0	3	0	2	1	1	1	0	1
931	2011-2012	1	2	0	2	0	1	3	0	1	0	2	1	1	1	1	2
932	2011-2012	0	1	0	1	0	1	1	0	1	1	0	1	1	0	0	1
933	2011-2012	1	0	0	2	0	1	1	0	3	0	0	1	0	1	0	1
934	2011-2012	0	0	1	2	1	1	1	0	1	1	0	1	1	0	0	1
935	2011-2012	1	1	0	1	0	1	1	0	3	0	2	1	1	1	0	1
936	2011-2012	0	2	1	1	0	1	3	0	1	1	1	1	1	0	0	2
937	2011-2012	1	0	0	2	0	1	1	0	2	0	0	1	1	1	0	1
938	2011-2012	1	0	0	2	1	1	1	0	2	0	0	1	0	0	0	1
939	2011-2012	1	2	0	1	0	2	3	0	2	0	2	1	1	1	1	2
940	2011-2012	0	2	1	1	0	2	2	0	2	1	0	1	1	0	1	1
941	2011-2012	0	0	0	2	0	2	1	0	1	0	1	1	1	1	0	1
942	2011-2012	0	2	1	1	0	2	2	0	1	0	0	1	1	0	0	2
943	2011-2012	0	1	0	2	0	2	1	0	3	0	2	1	1	0	0	2
944	2011-2012	1	0	0	0	0	2	3	0	3	1	2	1	1	1	0	1
945	2011-2012	1	2	0	1	0	2	3	0	2	0	1	1	1	1	1	1
946	2011-2012	1	0	0	2	1	2	3	0	2	0	0	1	1	1	0	2
947	2011-2012	0	2	1	2	0	0	3	0	2	0	1	1	1	0	1	1
948	2011-2012	0	1	0	3	0	1	1	0	1	1	0	1	1	0	0	1
949	2011-2012	0	0	0	3	0	1	2	0	1	1	0	1	1	0	0	1
950	2011-2012	0	2	0	0	0	1	3	0	3	0	1	0	1	0	1	1
951	2011-2012	1	2	0	0	0	0	3	1	2	0	2	1	1	0	1	1
952	2011-2012	0	2	0	0	0	0	2	0	2	0	0	1	1	0	1	2
953	2011-2012	1	1	0	0	0	0	1	0	3	0	0	1	1	1	1	1
954	2011-2012	0	1	0	2	1	0	1	0	2	1	1	1	1	0	0	1
955	2011-2012	1	2	0	2	0	0	2	0	1	1	0	0	0	0	0	2
956	2011-2012	1	2	0	0	0	1	3	0	3	0	2	1	1	1	1	2
957	2011-2012	1	0	0	2	1	1	3	0	1	1	0	1	1	0	0	1
958	2011-2012	1	1	1	0	0	1	3	0	2	0	2	1	1	1	1	2
959	2011-2012	1	2	0	0	0	1	3	0	1	0	2	1	1	1	1	2
960	2011-2012	1	2	1	0	0	1	3	0	1	0	2	1	1	0	1	2
961	2011-2012	0	0	0	2	1	1	1	0	1	0	0	1	1	0	0	1
962	2011-2012	0	0	1	2	1	1	2	0	3	0	1	0	0	0	0	1
963	2011-2012	0	1	1	0	0	1	2	0	3	1	0	1	1	0	0	1
964	2011-2012	0	2	1	0	0	1	2	0	3	1	0	1	1	0	0	2
965	2011-2012	0	0	0	2	1	1	2	0	2	1	0	1	1	0	0	2
966	2011-2012	1	1	0	1	0	1	3	1	1	0	2	1	1	1	0	2
967	2011-2012	0	2	0	1	0	1	2	0	1	0	2	1	1	1	1	2
968	2011-2012	0	2	0	0	0	1	2	0	2	1	2	0	0	0	0	2
969	2011-2012	0	1	1	0	0	1	2	1	2	0	0	1	1	0	0	1
970	2011-2012	1	2	1	0	0	1	3	0	3	1	2	1	1	1	1	1
971	2011-2012	1	2	0	0	0	1	3	0	3	1	2	1	1	0	1	2
972	2011-2012	1	0	0	2	0	1	1	0	2	1	0	1	0	1	0	1
973	2011-2012	1	1	0	0	0	2	3	1	3	1	1	1	1	1	0	2
974	2011-2012	1	1	1	2	0	2	3	0	1	1	1	1	0	0	0	1
975	2011-2012	0	2	0	3	0	2	3	0	1	1	1	1	1	0	0	2
976	2011-2012	1	1	0	0	0	2	3	0	3	1	0	1	1	0	0	2
977	2011-2012	1	0	0	1	1	2	1	0	2	1	2	1	1	1	0	1
978	2011-2012	1	2	0	0	0	2	3	0	3	1	1	1	1	0	1	2
979	2011-2012	0	2	1	0	0	2	3	0	3	0	2	1	1	1	1	1
980	2011-2012	0	0	0	2	0	2	1	0	1	0	0	1	0	1	0	1
981	2011-2012	0	1	1	2	0	2	3	0	3	0	1	1	1	0	0	1
982	2011-2012	1	1	0	2	0	2	1	0	2	1	1	0	0	1	0	1
983	2011-2012	1	2	0	0	0	2	3	0	3	0	2	1	1	1	0	1
984	2011-2012	1	2	0	0	0	2	3	1	1	1	2	1	1	1	0	2
985	2011-2012	1	0	0	0	0	1	1	1	1	1	1	1	1	0	0	1
986	2011-2012	0	0	0	2	0	0	2	0	2	1	1	1	1	1	0	1
987	2011-2012	0	2	1	1	0	0	2	0	2	0	2	1	1	1	1	1
988	2011-2012	1	1	0	1	0	0	3	0	3	0	0	1	1	1	0	2
989	2011-2012	0	0	0	1	0	0	1	0	1	0	2	1	1	1	0	1
990	2011-2012	1	1	0	2	0	1	3	0	2	1	1	1	1	1	0	2
991	2011-2012	0	2	0	1	0	1	2	0	2	0	2	1	1	1	1	2
992	2011-2012	1	1	0	1	1	1	3	1	3	0	2	1	1	1	0	2
993	2011-2012	0	0	0	2	1	1	1	0	3	0	0	1	1	0	0	1
994	2011-2012	0	2	0	0	0	1	2	0	1	0	1	1	1	0	0	1
995	2011-2012	0	1	1	0	0	1	2	0	2	0	2	1	1	1	1	2
996	2011-2012	0	1	0	2	0	1	1	0	3	1	0	1	1	0	0	2
997	2011-2012	1	1	1	0	0	1	3	0	2	0	1	1	1	1	0	2
998	2011-2012	0	1	1	0	0	0	2	1	3	1	1	1	1	0	0	2
999	2011-2012	0	0	0	2	0	0	1	0	2	1	1	1	1	0	0	1
1000	2011-2012	1	1	0	2	0	0	3	0	2	1	2	0	1	0	0	1
1001	2011-2012	1	1	0	0	0	0	1	0	3	0	1	1	0	0	0	1
1002	2011-2012	0	1	1	1	0	0	1	0	2	1	1	0	1	0	0	1
1003	2011-2012	0	2	0	2	0	0	1	0	1	0	0	0	1	0	0	1
1004	2011-2012	0	1	0	1	0	0	2	0	3	1	2	1	1	1	0	1
1005	2011-2012	0	1	0	1	1	0	2	0	2	0	1	1	1	1	0	2
1006	2011-2012	0	1	0	1	0	0	1	0	2	0	0	1	1	0	0	1
1007	2011-2012	0	2	0	0	0	0	2	0	2	1	2	1	1	1	1	2
1008	2011-2012	0	1	0	0	0	0	2	0	3	1	2	1	1	0	0	2
1009	2011-2012	0	0	0	2	0	2	3	0	3	1	2	1	1	1	0	2
1010	2011-2012	0	2	1	0	0	2	1	0	2	0	0	1	1	0	0	1
1011	2011-2012	0	2	0	0	0	0	3	0	3	0	2	1	1	1	1	2
1012	2011-2012	1	2	1	0	0	0	3	0	3	0	2	1	1	1	1	2
1013	2011-2012	0	2	1	0	0	0	3	0	2	0	1	1	1	0	0	1
1014	2011-2012	1	2	1	0	0	0	3	0	3	0	2	1	1	1	1	2
1015	2011-2012	0	1	0	2	0	0	1	0	2	1	2	1	1	0	0	1
1016	2011-2012	0	1	1	2	0	0	2	0	2	1	1	1	1	0	1	1
1017	2011-2012	0	2	0	0	0	0	2	0	1	1	1	1	1	0	1	1
1018	2011-2012	1	0	0	2	0	0	3	0	1	1	1	1	1	0	0	2
1019	2011-2012	0	2	0	0	0	0	2	0	2	1	2	1	1	0	1	2
1020	2011-2012	0	1	1	0	0	0	1	0	3	0	1	1	1	0	1	2
1021	2011-2012	1	1	1	0	0	0	3	0	2	1	2	1	1	1	0	2
1022	2011-2012	0	1	0	0	0	0	2	0	2	1	2	1	1	0	1	2
1023	2011-2012	0	0	0	2	1	0	3	0	3	0	2	1	1	1	0	1
1024	2011-2012	1	1	0	2	0	0	3	0	1	1	0	0	1	0	0	2
1025	2011-2012	0	2	0	1	0	0	2	0	2	1	2	1	1	0	0	2
1026	2011-2012	0	1	0	0	0	1	1	0	3	0	1	1	1	0	1	2
1027	2011-2012	0	0	0	2	1	1	3	0	2	1	1	1	1	0	0	2
1028	2011-2012	0	0	0	2	0	1	1	0	1	0	0	1	1	1	0	1
1029	2011-2012	0	0	0	2	1	1	2	0	3	1	1	1	1	0	0	2
1030	2011-2012	0	2	0	0	0	1	2	0	2	1	2	1	1	0	1	2
1031	2011-2012	1	1	0	0	0	1	3	0	2	0	2	1	1	1	0	2
1032	2011-2012	0	2	1	2	0	1	2	0	1	1	1	1	1	0	1	1
1033	2011-2012	0	1	1	2	1	2	2	0	2	0	1	1	1	0	0	1
1034	2011-2012	1	0	0	2	0	2	1	0	2	0	0	1	1	1	0	1
1035	2011-2012	1	1	0	0	0	2	3	0	3	0	2	1	1	0	1	1
1036	2011-2012	0	1	0	2	0	2	1	1	1	0	0	1	1	0	0	2
1037	2011-2012	0	2	0	3	0	2	2	0	1	0	2	1	1	1	1	1
1038	2011-2012	1	2	0	0	0	1	3	0	3	0	2	1	1	1	1	1
1039	2011-2012	1	2	0	2	0	1	3	0	3	1	1	1	1	1	0	2
1040	2011-2012	0	2	1	2	0	2	2	0	2	1	1	1	1	0	1	1
1041	2011-2012	1	2	0	0	0	1	3	0	3	0	2	1	1	0	1	2
1042	2011-2012	0	2	0	2	0	0	2	0	1	1	1	1	0	1	0	1
1043	2011-2012	1	2	0	0	0	0	3	0	2	0	2	1	1	1	1	1
1044	2011-2012	1	2	0	1	0	1	3	0	3	1	2	1	1	1	1	2
1045	2011-2012	1	2	0	0	0	1	3	0	1	0	2	1	1	1	1	2
1046	2011-2012	1	2	0	0	0	1	3	0	1	0	2	1	1	1	1	1
1047	2011-2012	0	0	0	1	0	1	1	0	1	1	1	1	1	0	0	1
1048	2011-2012	1	1	1	2	0	2	3	0	3	1	1	1	1	0	0	2
1049	2011-2012	1	2	0	0	0	2	3	0	3	0	2	1	1	1	0	2
1050	2011-2012	0	2	1	1	0	0	2	1	2	1	0	0	0	0	0	2
1051	2011-2012	0	1	1	2	0	1	1	0	3	0	2	0	1	1	1	2
1052	2011-2012	0	0	0	2	1	1	2	0	2	1	1	1	1	0	0	2
1053	2011-2012	0	1	1	0	0	1	2	0	3	0	0	1	1	1	0	2
1054	2011-2012	0	1	1	0	1	1	1	0	2	0	1	1	1	1	0	1
1055	2011-2012	0	1	1	0	0	2	2	0	3	1	2	1	1	0	1	2
1056	2011-2012	1	1	1	1	1	0	3	1	2	1	2	1	1	0	0	2
1057	2011-2012	0	1	0	0	0	0	1	0	3	1	1	1	0	0	0	2
1058	2011-2012	0	1	0	0	0	1	2	1	3	1	2	1	1	0	0	2
1059	2011-2012	0	1	0	1	0	1	3	0	3	1	0	0	0	0	0	2
1060	2011-2012	1	1	0	1	0	1	1	0	1	0	0	1	1	1	0	1
1061	2011-2012	1	1	0	0	0	1	1	0	2	1	1	1	0	1	0	2
1062	2011-2012	1	2	0	0	0	1	3	0	2	1	2	1	1	0	0	1
1063	2011-2012	0	1	0	2	0	2	1	0	2	0	1	1	0	0	0	1
1064	2011-2012	1	2	0	0	0	2	3	0	2	0	1	1	1	0	0	2
1065	2011-2012	0	2	0	0	0	2	2	0	2	0	2	1	1	1	1	1
1066	2011-2012	1	1	1	0	1	2	1	0	1	1	1	1	0	0	0	1
1067	2011-2012	1	1	0	2	1	2	3	0	1	1	0	0	1	0	0	1
1068	2011-2012	0	2	1	3	0	2	2	0	3	0	2	1	0	0	1	2
1069	2011-2012	0	1	1	2	0	2	2	0	2	0	2	1	0	1	0	1
1070	2011-2012	0	1	0	2	0	2	2	0	3	0	1	1	1	0	0	2
1071	2011-2012	1	1	0	0	0	0	3	0	1	1	0	1	1	1	0	2
1072	2011-2012	0	0	0	0	0	1	1	1	2	1	0	1	1	0	0	2
1073	2011-2012	1	1	1	2	0	1	2	0	3	1	1	1	1	1	0	1
1074	2011-2012	0	2	0	1	0	1	2	0	3	0	0	0	0	1	0	1
1075	2011-2012	0	1	1	0	0	1	1	0	2	0	0	1	1	0	0	1
1076	2011-2012	0	2	1	0	0	1	3	0	3	0	2	1	1	0	1	1
1077	2011-2012	0	1	0	2	0	2	2	0	3	0	0	1	1	1	0	1
1078	2011-2012	1	1	1	0	0	2	2	0	2	1	0	1	1	1	0	2
1079	2011-2012	0	1	0	0	0	2	1	0	1	0	1	1	1	0	0	1
1080	2011-2012	1	2	0	0	0	2	3	0	3	0	0	1	1	0	1	2
1081	2011-2012	1	2	0	0	0	2	3	0	3	0	0	0	0	0	0	1
1082	2011-2012	1	2	1	1	0	0	1	0	3	1	1	1	1	1	1	1
1083	2011-2012	0	2	1	2	0	1	3	0	3	1	2	1	1	0	0	1
1084	2011-2012	0	2	0	2	0	1	2	0	3	1	2	1	1	1	0	1
1085	2011-2012	0	1	1	1	1	2	3	0	2	1	1	1	1	1	0	1
1086	2011-2012	0	1	1	1	0	2	2	0	3	0	1	1	1	0	0	1
1087	2011-2012	0	1	0	2	1	2	1	0	2	0	0	1	1	0	0	1
1088	2011-2012	1	1	0	3	1	2	3	0	1	1	0	1	1	0	0	2
1089	2011-2012	0	1	1	2	0	2	3	0	1	1	1	1	1	0	0	1
1090	2011-2012	1	1	0	1	0	0	3	1	2	1	0	0	0	0	0	2
1091	2011-2012	0	2	1	0	0	0	2	0	3	1	2	1	1	0	0	1
1092	2011-2012	1	2	0	0	0	0	3	0	2	1	2	1	1	1	1	2
1093	2011-2012	0	2	1	0	0	1	3	0	2	0	1	1	1	0	0	1
1094	2011-2012	1	2	0	1	0	1	3	0	3	0	2	1	1	0	1	1
1095	2011-2012	0	1	0	1	0	2	1	0	2	1	0	1	1	0	0	1
1096	2011-2012	0	2	1	0	0	0	3	0	2	0	2	1	1	0	0	1
1097	2011-2012	1	2	0	0	0	0	3	0	3	0	2	1	1	1	1	2
1098	2011-2012	0	2	0	1	0	0	2	0	1	0	1	1	1	0	1	1
1099	2011-2012	1	0	1	2	1	0	2	0	2	1	0	1	1	0	0	1
1100	2011-2012	1	2	0	0	0	0	3	0	1	0	2	1	1	1	1	2
1101	2011-2012	1	1	1	1	0	0	3	0	2	0	1	1	1	1	0	2
1102	2011-2012	0	1	0	2	0	1	1	0	2	0	1	1	1	1	0	1
1103	2011-2012	1	2	0	0	0	1	3	0	3	0	2	1	1	1	1	2
1104	2011-2012	0	2	1	0	0	2	2	0	2	1	0	1	1	0	0	2
1105	2011-2012	1	2	0	0	0	2	3	0	3	0	2	1	1	0	1	1
1106	2011-2012	0	1	1	2	0	2	2	0	3	0	2	1	1	0	1	1
1107	2011-2012	0	2	0	1	0	0	2	0	3	0	1	1	1	0	0	2
1108	2011-2012	1	0	0	2	1	2	1	0	1	0	0	0	0	0	0	1
1109	2011-2012	1	2	0	0	0	0	3	0	2	0	1	1	1	1	1	1
1110	2011-2012	0	1	1	1	0	0	2	0	2	0	0	0	1	0	0	2
1111	2011-2012	1	1	0	2	0	2	1	0	3	0	1	1	1	0	0	2
1112	2011-2012	1	2	0	0	0	0	3	0	3	1	1	1	1	1	0	1
1113	2011-2012	0	2	0	0	0	0	2	0	0	0	1	1	1	1	1	1
1114	2011-2012	1	2	0	0	0	0	3	0	3	0	0	1	1	1	1	2
1115	2011-2012	1	1	1	1	0	1	3	0	3	0	2	1	1	0	0	2
1116	2011-2012	1	2	0	0	0	1	3	0	3	1	1	1	0	0	0	1
1117	2011-2012	1	1	0	0	0	1	3	1	1	0	0	1	1	0	0	2
1118	2011-2012	1	0	0	2	0	1	1	0	2	1	0	1	1	1	0	1
1119	2011-2012	1	1	0	0	0	1	1	0	1	0	0	0	0	1	0	1
1120	2011-2012	0	0	1	1	1	1	1	0	2	0	0	1	1	0	0	1
1121	2011-2012	0	2	1	2	0	1	2	0	3	0	1	1	1	0	1	2
1122	2011-2012	0	2	1	2	0	1	3	1	1	1	0	1	1	0	0	2
1123	2011-2012	1	2	0	2	0	1	2	0	2	1	1	1	0	0	0	2
1124	2011-2012	1	1	0	2	0	1	3	1	3	1	2	0	0	0	0	1
1125	2011-2012	1	1	0	2	1	2	3	0	2	0	0	1	1	1	0	2
1126	2011-2012	1	2	0	2	0	2	3	0	1	1	1	1	1	0	0	2
1127	2011-2012	1	1	0	2	0	2	3	0	1	1	1	0	1	0	0	2
1128	2011-2012	0	2	0	0	0	2	2	0	3	0	2	1	1	1	0	2
1129	2011-2012	1	1	0	3	1	2	1	0	1	1	0	0	0	0	0	1
1130	2011-2012	1	2	0	0	0	0	3	0	2	0	2	1	1	0	1	1
1131	2011-2012	1	2	0	0	0	0	3	0	3	1	1	1	1	0	0	2
1132	2011-2012	1	2	0	1	0	2	1	0	3	0	1	1	1	1	0	1
1133	2011-2012	0	1	0	0	0	2	2	0	3	0	2	0	1	0	0	1
1134	2011-2012	1	1	0	2	0	1	3	0	3	0	2	1	1	0	0	2
1135	2011-2012	0	2	1	0	0	0	2	0	2	0	0	1	1	0	1	1
1136	2011-2012	1	0	0	3	0	1	1	0	2	0	1	1	0	1	0	1
1137	2011-2012	1	1	1	0	0	1	3	0	3	1	2	1	1	1	0	2
1138	2011-2012	1	0	0	1	1	1	3	0	1	1	0	0	0	0	0	1
1139	2011-2012	0	2	1	0	0	1	2	1	2	0	1	1	1	0	0	1
1140	2011-2012	0	1	1	2	0	1	1	0	2	1	1	1	0	1	0	2
1141	2011-2012	1	0	0	3	1	1	3	0	2	1	0	1	1	0	0	1
1142	2011-2012	0	1	0	1	0	1	2	1	3	1	1	1	1	0	0	1
1143	2011-2012	0	2	1	1	0	1	3	1	2	0	1	1	1	0	0	2
1144	2011-2012	0	0	0	2	0	2	1	0	3	0	1	1	1	1	0	1
1145	2011-2012	0	2	0	0	0	2	2	0	3	1	0	1	1	0	0	2
1146	2011-2012	1	0	0	2	0	2	3	0	3	0	1	1	1	0	0	2
1147	2011-2012	1	0	0	2	0	2	3	0	3	0	0	1	1	1	0	2
1148	2011-2012	1	1	0	2	0	2	3	0	2	1	0	1	1	1	0	1
1149	2011-2012	0	0	1	2	1	2	2	0	2	0	0	1	1	0	0	1
1150	2011-2012	0	1	0	2	1	2	1	0	2	0	0	1	1	0	0	1
1151	2011-2012	1	2	0	0	0	2	3	0	3	1	1	1	1	1	0	2
1152	2011-2012	1	2	0	0	0	2	3	0	3	0	2	1	1	1	1	2
1153	2011-2012	0	2	1	0	0	2	2	0	2	1	2	1	1	0	1	2
1154	2011-2012	1	0	0	2	0	2	1	0	3	1	0	1	1	0	0	2
1155	2011-2012	0	2	1	2	0	2	1	0	2	0	1	1	1	1	0	1
1156	2011-2012	1	2	0	1	0	2	3	0	3	0	2	1	1	1	1	1
1157	2011-2012	1	2	0	0	0	2	3	0	3	0	2	1	1	1	1	1
1158	2011-2012	1	0	0	2	1	2	1	0	1	1	0	1	1	1	0	2
1159	2011-2012	1	1	1	2	0	2	1	1	0	0	0	0	0	0	0	1
1160	2011-2012	0	1	0	2	1	2	1	0	2	1	2	1	1	0	0	2
1161	2011-2012	0	2	0	0	0	2	2	0	0	1	2	1	1	0	0	2
1162	2011-2012	1	1	0	0	0	2	3	0	1	1	0	1	1	0	0	2
1163	2011-2012	0	1	1	2	0	2	3	0	2	1	1	1	1	0	0	2
1164	2011-2012	1	0	1	2	1	2	3	0	1	1	1	1	1	0	0	2
1165	2011-2012	0	2	0	3	0	2	2	0	3	0	0	1	1	0	1	1
1166	2011-2012	0	2	0	2	0	2	2	0	3	0	2	1	1	1	1	1
1167	2011-2012	0	2	1	2	0	2	2	0	3	1	2	1	1	0	0	2
1168	2011-2012	0	1	1	2	0	2	2	0	3	0	2	1	1	1	0	2
1169	2011-2012	0	1	0	0	0	2	1	0	1	0	0	1	1	0	0	1
1170	2011-2012	0	2	0	0	0	2	2	0	2	1	0	1	1	0	0	2
1171	2011-2012	0	0	0	1	0	2	1	0	3	0	0	1	1	1	0	1
1172	2011-2012	0	1	0	2	0	2	1	0	1	1	0	0	0	0	0	1
1173	2011-2012	1	0	1	1	0	2	1	0	3	1	2	1	1	1	0	1
1174	2011-2012	0	1	1	2	1	2	2	0	1	1	2	1	1	0	0	1
1175	2011-2012	1	1	0	1	0	2	2	0	2	1	2	1	0	0	0	2
1176	2011-2012	1	0	1	2	1	2	1	0	2	0	1	1	1	1	0	2
1177	2011-2012	0	2	1	3	0	2	3	0	1	1	0	0	1	1	1	1
1178	2011-2012	0	2	1	0	0	2	2	0	2	0	0	1	1	0	0	1
1179	2011-2012	1	0	0	3	0	2	1	0	2	0	0	1	1	1	0	1
1180	2011-2012	0	1	0	2	0	2	1	0	3	0	2	1	1	1	0	1
1181	2011-2012	0	1	1	3	0	2	1	0	3	0	1	1	1	0	0	2
1182	2011-2012	1	1	0	3	1	2	2	0	2	0	0	1	1	0	0	1
1183	2011-2012	0	2	1	2	0	2	2	0	2	0	0	1	1	0	0	1
1184	2011-2012	0	2	0	2	0	2	2	0	2	0	1	1	1	0	0	1
1185	2011-2012	1	1	1	3	0	2	1	0	1	1	0	0	1	1	0	1
1186	2011-2012	0	1	1	3	1	2	1	0	1	1	1	0	0	0	0	2
1187	2011-2012	1	1	0	3	0	2	1	0	1	1	0	1	1	0	0	1
1188	2011-2012	0	2	0	2	0	2	3	0	1	0	1	1	1	0	0	1
1189	2011-2012	1	2	0	2	0	2	3	0	2	0	0	1	0	0	0	1
1190	2011-2012	1	0	0	3	1	2	1	0	3	0	0	0	1	0	0	2
1191	2011-2012	1	1	1	1	0	2	3	0	2	0	2	1	1	1	1	2
1192	2011-2012	1	1	1	0	0	2	2	0	3	1	2	1	1	0	0	1
1193	2011-2012	0	2	0	2	0	2	1	0	3	0	0	1	1	0	0	1
1194	2011-2012	1	1	1	1	0	2	3	1	3	1	1	1	1	0	0	1
1195	2011-2012	0	2	0	1	0	2	1	0	1	1	1	1	1	0	0	2
1196	2011-2012	1	2	0	0	0	0	3	0	2	0	2	1	1	0	0	1
1197	2011-2012	0	1	0	0	1	0	3	0	3	1	1	1	1	0	0	1
1198	2011-2012	0	2	1	0	0	0	3	0	1	0	0	1	1	0	0	1
1199	2011-2012	0	2	1	1	0	1	2	0	2	0	2	1	1	1	1	2
1200	2011-2012	0	2	1	0	0	1	2	0	1	1	1	1	1	0	1	1
1201	2011-2012	1	2	0	1	0	1	3	0	2	0	1	1	1	0	0	2
1202	2011-2012	1	2	0	1	0	1	3	0	3	0	2	1	1	1	1	2
1203	2011-2012	0	0	0	0	0	1	1	0	2	0	0	1	0	1	0	1
1204	2011-2012	0	1	1	0	0	1	2	0	3	0	2	1	1	0	0	1
1205	2011-2012	1	0	0	2	0	1	1	0	2	1	0	1	1	0	0	1
1206	2011-2012	0	1	0	2	0	1	2	0	3	1	2	1	1	0	0	2
1207	2011-2012	0	1	0	0	0	1	1	0	1	0	2	0	0	1	0	1
1208	2011-2012	0	1	1	0	0	1	2	0	2	1	0	1	1	0	0	1
1209	2011-2012	1	1	0	0	0	1	3	1	2	0	2	1	1	1	0	1
1210	2011-2012	1	2	0	0	0	1	3	0	3	0	2	1	1	0	1	1
1211	2011-2012	0	0	1	2	0	1	1	0	2	0	0	0	0	1	0	1
1212	2011-2012	1	1	1	0	1	1	3	0	0	0	2	1	1	1	0	1
1213	2011-2012	0	2	0	1	0	1	3	0	1	0	1	1	1	0	0	2
1214	2011-2012	0	0	1	2	1	1	3	0	1	1	0	1	1	0	0	1
1215	2011-2012	1	2	0	0	0	2	3	0	1	0	2	1	1	0	0	2
1216	2011-2012	0	2	1	1	0	2	3	0	3	0	1	1	1	0	0	2
1217	2011-2012	1	1	1	2	0	2	3	0	3	0	2	1	1	1	0	1
1218	2011-2012	0	1	1	3	0	2	2	0	2	1	0	1	1	0	0	2
1219	2011-2012	1	1	1	2	0	2	3	0	1	1	2	1	1	0	0	2
1220	2011-2012	0	1	0	2	0	2	3	0	1	1	0	1	1	1	0	2
1221	2011-2012	1	2	0	2	0	2	3	0	3	0	1	1	1	0	1	2
1222	2011-2012	0	1	1	2	0	2	2	1	2	0	1	1	1	0	0	2
1223	2011-2012	1	1	0	2	0	2	3	0	3	1	0	1	1	0	0	2
1224	2011-2012	1	2	0	0	0	2	3	0	1	0	1	1	1	0	1	1
1225	2011-2012	0	2	0	0	0	2	3	0	1	1	0	1	1	0	0	2
1226	2011-2012	0	1	0	2	0	2	3	0	2	1	2	1	1	0	0	2
1227	2011-2012	1	2	1	2	0	2	3	0	3	0	2	1	1	0	1	2
1228	2011-2012	1	1	0	1	0	2	3	0	3	0	2	1	1	0	0	2
1229	2011-2012	0	0	0	2	1	2	1	0	2	0	0	0	0	0	0	1
1230	2011-2012	1	0	0	2	0	2	3	0	2	0	1	1	1	0	0	1
1231	2011-2012	0	2	0	0	0	2	3	0	1	0	2	1	1	1	1	2
1232	2011-2012	1	1	0	0	0	2	2	0	2	0	0	1	1	1	0	2
1233	2011-2012	1	2	0	0	0	2	3	0	2	0	2	1	1	1	1	2
1234	2011-2012	0	2	1	0	0	2	2	0	2	0	1	1	1	0	1	2
1235	2011-2012	0	1	1	2	0	2	2	0	2	0	2	1	1	0	0	1
1236	2011-2012	0	2	1	1	0	2	1	0	2	0	1	1	1	0	0	1
1237	2011-2012	1	0	0	0	0	2	1	0	1	0	1	1	1	1	0	1
1238	2011-2012	1	0	0	2	1	0	3	0	1	1	0	1	0	0	0	2
1239	2011-2012	1	0	0	3	1	0	1	0	2	1	0	0	0	1	0	2
1240	2011-2012	0	1	0	0	0	0	2	0	1	1	2	1	0	1	0	2
1241	2011-2012	0	0	0	2	0	0	1	1	2	1	0	1	0	1	0	2
1242	2011-2012	0	2	1	0	0	0	3	0	2	1	0	1	1	0	0	2
1243	2011-2012	0	2	1	2	0	0	2	0	2	0	1	1	1	0	1	1
1244	2011-2012	0	1	0	1	0	0	1	0	3	1	1	1	1	1	0	2
1245	2011-2012	1	0	0	2	0	0	3	0	2	1	0	1	1	0	0	2
1246	2011-2012	0	2	0	3	0	0	3	0	2	1	2	1	1	0	0	2
1247	2011-2012	0	1	0	1	1	0	3	0	3	0	0	1	1	0	0	1
1248	2011-2012	0	0	0	1	1	0	3	0	2	1	2	1	1	1	0	1
1249	2011-2012	0	1	0	2	0	0	3	0	3	1	1	1	1	0	0	2
1250	2011-2012	0	0	0	2	1	0	2	0	2	0	0	1	1	0	0	1
1251	2011-2012	0	1	0	2	0	0	3	0	3	0	2	1	1	1	0	2
1252	2011-2012	1	0	0	2	0	0	1	0	3	1	0	1	1	1	0	2
1253	2011-2012	1	2	0	2	0	0	3	0	3	0	2	1	1	1	1	1
1254	2011-2012	0	2	1	1	0	0	3	0	3	0	2	1	1	0	0	2
1255	2011-2012	0	2	1	1	0	0	3	0	0	1	0	1	1	0	0	2
1256	2011-2012	0	1	1	2	0	0	2	0	1	0	0	0	1	0	0	1
1257	2011-2012	0	0	0	2	1	0	1	0	2	0	1	1	1	1	0	1
1258	2011-2012	0	0	0	2	1	1	1	0	2	1	0	1	1	1	0	2
1259	2011-2012	1	2	1	2	0	1	3	0	3	1	2	1	1	1	0	2
1260	2011-2012	1	1	0	2	1	1	2	0	1	1	1	1	0	0	0	1
1261	2011-2012	0	2	1	2	0	1	2	0	1	0	0	1	1	0	0	1
1262	2011-2012	0	2	0	0	0	1	2	1	2	1	1	1	1	0	0	1
1263	2011-2012	1	0	0	3	1	1	1	0	1	0	0	1	0	0	0	1
1264	2011-2012	0	2	1	2	0	1	2	0	2	1	2	1	1	1	0	1
1265	2011-2012	0	2	1	1	0	2	3	0	2	0	0	1	1	1	1	1
1266	2011-2012	0	2	0	0	0	2	3	0	2	0	2	0	0	1	1	1
1267	2011-2012	1	2	0	1	0	2	3	0	3	0	1	1	0	0	0	1
1268	2011-2012	1	1	0	2	1	2	1	1	1	1	0	1	1	0	0	1
1269	2011-2012	1	2	0	2	0	2	3	0	2	0	0	1	1	0	0	2
1270	2011-2012	0	2	0	2	0	2	2	0	2	1	0	1	1	0	0	2
1271	2011-2012	1	1	0	2	0	2	3	0	2	1	1	1	1	0	0	2
1272	2011-2012	1	1	0	2	0	2	2	0	3	1	1	1	1	0	0	2
1273	2011-2012	0	1	1	2	0	2	1	0	1	1	0	1	1	0	0	1
1274	2011-2012	0	2	0	0	0	2	1	0	2	0	2	1	1	1	1	2
1275	2011-2012	1	0	0	2	1	2	3	0	0	1	1	1	1	1	0	2
1276	2011-2012	1	1	0	2	1	2	3	0	0	1	0	1	1	0	0	2
1277	2011-2012	1	0	0	2	0	2	1	1	1	0	1	1	0	1	0	1
1278	2011-2012	1	1	0	3	0	2	1	1	2	0	1	1	1	1	0	2
1279	2011-2012	1	1	0	2	0	2	3	0	2	0	1	1	1	1	0	2
1280	2011-2012	1	0	0	2	0	0	2	1	3	1	2	1	1	1	0	2
1281	2011-2012	0	1	0	2	0	0	2	0	2	1	2	1	1	1	0	2
1282	2011-2012	1	0	0	2	0	0	3	0	3	0	2	1	1	1	0	2
1283	2011-2012	1	2	0	0	0	0	3	0	2	0	2	1	1	1	1	2
1284	2011-2012	0	0	0	2	0	0	2	0	2	1	2	1	1	0	0	1
1285	2011-2012	1	0	0	3	1	1	1	0	1	0	0	1	1	0	0	1
1286	2011-2012	1	0	0	2	0	1	3	0	3	0	1	1	1	0	0	1
1287	2011-2012	1	0	0	2	1	1	1	0	1	0	0	1	1	0	0	1
1288	2011-2012	0	1	1	0	1	1	2	1	2	1	1	1	1	0	0	2
1289	2011-2012	0	1	0	2	0	1	2	0	2	0	0	1	1	0	0	1
1290	2011-2012	1	1	0	2	1	1	2	0	2	1	0	1	1	0	0	1
1291	2011-2012	1	2	0	0	0	1	3	0	2	1	1	1	1	0	0	2
1292	2011-2012	0	1	1	2	0	2	2	0	2	0	2	1	1	0	1	2
1293	2011-2012	1	2	1	2	0	2	3	0	3	0	1	1	1	0	1	1
1294	2011-2012	0	2	0	2	0	2	1	0	2	1	2	1	1	0	0	1
1295	2011-2012	0	2	1	2	0	2	3	0	2	0	2	1	1	0	1	2
1296	2011-2012	1	2	0	2	0	2	1	0	2	0	1	1	1	1	0	2
1297	2011-2012	1	1	0	2	0	2	2	0	3	1	2	1	1	0	0	2
1298	2011-2012	0	1	1	0	0	0	2	0	3	1	0	1	1	0	0	2
1299	2011-2012	0	0	0	0	1	0	1	0	3	1	1	1	1	0	0	1
1300	2011-2012	1	0	0	2	1	1	2	0	3	0	0	1	1	0	0	1
1301	2011-2012	0	0	0	2	1	1	2	0	2	0	1	1	1	0	0	2
1302	2011-2012	0	2	1	1	0	1	2	0	1	1	0	1	1	0	0	2
1303	2011-2012	1	2	0	0	0	1	3	0	3	0	0	1	1	0	1	2
1304	2011-2012	0	2	0	0	0	1	3	0	1	0	2	1	1	0	1	2
1305	2011-2012	1	1	1	2	0	1	3	1	3	1	2	1	1	0	0	2
1306	2011-2012	1	2	1	1	0	2	2	0	3	1	1	1	1	0	0	2
1307	2011-2012	1	2	0	2	0	2	3	0	1	0	2	1	1	0	1	2
1308	2011-2012	1	1	1	3	0	2	3	0	1	1	0	1	1	0	0	1
1309	2011-2012	0	2	0	2	0	0	3	0	2	0	1	1	1	0	1	1
1310	2011-2012	1	2	1	0	0	1	3	0	1	1	1	1	1	0	0	1
1311	2011-2012	1	1	0	2	0	2	3	0	3	1	2	1	1	1	0	2
1312	2011-2012	1	1	0	2	1	2	2	0	2	1	1	1	1	0	0	2
1313	2011-2012	1	1	1	0	1	2	3	0	3	1	1	1	1	0	0	1
1314	2011-2012	1	2	0	0	0	2	3	0	3	0	2	1	1	1	1	2
1315	2011-2012	0	2	0	1	0	2	2	0	1	0	1	1	1	1	1	1
1316	2011-2012	1	1	1	0	0	2	1	0	2	0	0	1	1	0	0	1
1317	2011-2012	0	1	1	2	0	1	1	1	3	0	1	1	0	1	1	1
1318	2011-2012	0	0	0	2	0	1	1	1	1	1	0	1	1	0	0	1
1319	2011-2012	0	1	0	0	0	1	1	1	2	0	1	1	0	1	0	2
1320	2011-2012	0	0	0	2	0	1	3	0	2	1	0	1	0	0	0	2
1321	2011-2012	1	0	0	2	0	1	1	0	1	1	0	0	0	0	0	1
1322	2011-2012	1	2	0	0	0	1	3	0	3	0	0	1	0	0	1	2
1323	2011-2012	0	0	0	2	1	0	2	1	2	0	1	1	1	1	0	2
1324	2011-2012	1	1	1	2	0	0	3	0	1	0	1	1	1	0	0	2
1325	2011-2012	0	1	0	2	0	0	2	0	1	1	0	0	0	0	0	1
1326	2011-2012	1	2	1	2	0	0	3	0	2	0	2	1	1	1	1	1
1327	2011-2012	1	2	0	0	0	1	3	0	2	0	1	1	0	1	1	1
1328	2011-2012	1	1	1	2	0	2	2	0	1	1	1	1	1	1	0	2
1329	2011-2012	0	2	1	1	0	2	2	0	2	1	0	1	1	0	0	1
1330	2011-2012	1	0	0	3	1	2	2	0	1	1	0	1	1	0	0	2
1331	2011-2012	0	2	1	2	0	2	2	0	3	1	1	0	1	0	0	2
1332	2011-2012	1	2	0	0	0	2	3	0	2	1	2	1	1	0	0	2
1333	2011-2012	0	1	1	3	0	2	2	0	2	1	0	0	1	0	0	2
1334	2011-2012	0	2	0	1	0	2	3	0	3	1	1	1	1	0	0	2
1335	2011-2012	0	1	0	3	0	2	2	0	2	1	0	1	1	0	1	2
1336	2011-2012	1	1	1	3	1	2	2	0	1	1	2	1	1	0	0	2
1337	2011-2012	0	2	1	1	0	2	3	0	1	1	1	1	1	0	0	2
1338	2011-2012	1	1	0	2	0	1	1	0	3	0	2	1	0	1	0	1
1339	2011-2012	0	2	0	2	0	2	2	0	2	0	0	1	1	0	0	2
1340	2011-2012	0	0	0	0	0	2	1	0	1	0	0	0	0	0	0	1
1341	2011-2012	1	1	0	0	0	2	2	0	3	0	2	1	0	1	0	2
1342	2011-2012	0	1	0	0	0	2	1	0	3	1	1	1	1	0	0	2
1343	2011-2012	1	1	0	1	0	2	2	1	3	1	2	1	1	1	0	1
1344	2011-2012	1	0	0	1	0	2	3	1	1	1	0	0	1	1	0	1
1345	2011-2012	0	2	0	0	0	2	3	0	3	0	2	1	1	0	0	2
1346	2011-2012	0	2	0	2	0	2	2	0	2	0	0	0	0	1	1	2
1347	2011-2012	0	0	0	0	0	2	1	0	2	0	0	0	0	1	0	1
1348	2011-2012	0	1	1	2	1	2	3	0	3	0	2	1	1	1	0	2
1349	2011-2012	1	1	1	1	1	2	3	0	1	1	0	1	1	0	0	2
1350	2011-2012	1	2	0	0	0	2	3	0	3	0	2	1	1	1	1	2
1351	2011-2012	1	2	0	0	0	2	3	0	3	0	2	0	0	0	1	2
1352	2011-2012	0	1	1	1	0	2	2	0	3	1	2	1	1	0	0	1
1353	2011-2012	1	2	0	0	0	2	3	0	3	0	1	1	1	1	1	1
1354	2011-2012	0	2	0	2	0	2	1	0	2	1	1	1	1	0	1	2
1355	2011-2012	0	0	0	3	1	2	3	0	1	1	0	1	1	0	0	2
1356	2011-2012	1	2	0	0	0	2	3	0	1	1	1	1	1	0	1	2
1357	2011-2012	0	0	0	1	1	2	3	0	3	1	0	1	1	0	0	2
1358	2011-2012	0	2	0	0	0	2	3	0	1	0	1	1	1	1	1	2
1359	2011-2012	1	0	0	1	0	2	3	0	3	0	0	1	1	0	0	1
1360	2011-2012	0	1	1	1	0	2	3	1	2	0	2	1	1	0	0	1
1361	2011-2012	0	2	1	0	0	2	1	0	2	0	1	1	1	1	1	2
1362	2011-2012	0	1	1	3	1	2	2	0	2	1	0	1	1	0	0	2
1363	2011-2012	0	2	1	0	0	2	2	0	3	0	1	1	1	0	0	1
1364	2011-2012	1	2	0	2	0	2	3	0	2	1	1	1	1	0	1	2
1365	2011-2012	1	2	0	2	0	2	3	0	3	0	2	1	1	1	0	2
1366	2011-2012	1	1	0	2	0	2	2	0	1	0	2	1	1	1	1	2
1367	2011-2012	0	1	1	1	1	0	1	0	1	1	1	1	1	0	0	1
1368	2011-2012	0	2	0	1	0	0	2	0	3	1	2	1	0	0	0	1
1369	2011-2012	1	1	0	1	0	2	3	1	1	1	0	1	1	1	0	1
1370	2011-2012	1	2	0	1	0	2	3	0	2	0	2	1	1	1	1	1
1371	2011-2012	1	1	1	2	0	2	1	0	1	1	0	0	1	0	0	2
1372	2011-2012	1	1	0	3	0	2	2	0	3	1	2	1	1	0	0	2
1373	2011-2012	1	2	0	0	0	2	3	0	1	0	2	1	0	0	0	1
1374	2011-2012	1	1	0	0	0	2	2	0	3	1	1	1	1	0	0	2
1375	2011-2012	1	2	0	0	0	2	3	0	3	0	2	1	1	0	0	1
1376	2011-2012	1	2	0	2	0	2	2	0	3	0	1	1	1	0	1	2
1377	2011-2012	0	2	1	2	0	2	2	0	2	0	0	1	1	0	0	2
1378	2011-2012	0	0	1	2	0	0	2	0	2	1	0	1	1	0	0	2
1379	2011-2012	0	0	0	2	1	0	2	0	3	0	0	0	1	0	0	1
1380	2011-2012	1	2	0	1	0	0	3	0	1	0	1	1	1	0	1	2
1381	2011-2012	1	2	0	0	0	0	3	0	3	0	1	1	1	0	1	2
1382	2011-2012	0	2	1	2	0	0	3	0	1	0	1	1	1	0	1	1
1383	2011-2012	1	2	1	2	0	2	3	1	2	1	0	0	1	0	0	2
1384	2011-2012	0	2	0	0	0	1	2	0	1	0	1	1	1	1	1	1
1385	2011-2012	1	2	1	1	0	1	3	0	2	1	0	1	0	0	0	1
1386	2011-2012	1	2	0	0	0	0	3	0	3	1	2	1	1	0	1	1
1387	2011-2012	0	0	0	2	1	0	1	0	3	1	2	1	1	0	0	1
1388	2011-2012	0	2	0	0	0	0	2	0	1	0	0	1	1	0	0	1
1389	2011-2012	1	2	0	0	0	0	3	0	2	1	1	1	1	1	1	2
1390	2011-2012	0	2	0	2	0	1	2	0	2	0	2	1	0	1	1	1
1391	2011-2012	0	1	0	0	0	1	2	0	3	1	2	1	1	0	0	1
1392	2011-2012	1	1	0	2	0	1	1	0	2	0	2	1	0	1	0	2
1393	2011-2012	1	2	0	0	0	1	3	0	3	1	2	1	0	0	1	2
1394	2011-2012	1	1	0	2	1	1	1	1	3	0	1	1	1	0	0	1
1395	2011-2012	1	1	0	0	0	1	3	0	2	1	1	1	0	0	0	1
1396	2011-2012	0	2	1	2	0	1	3	0	3	0	0	1	1	1	0	1
1397	2011-2012	0	2	0	1	0	1	3	0	3	1	2	1	1	1	1	2
1398	2011-2012	0	1	1	2	0	1	1	0	2	1	0	1	1	0	0	1
1399	2011-2012	1	0	0	2	1	1	1	1	3	1	0	1	1	1	0	1
1400	2011-2012	0	1	0	2	0	1	1	0	3	0	2	1	1	1	0	1
1401	2011-2012	1	0	0	2	0	1	1	0	3	0	2	1	1	1	0	1
1402	2011-2012	1	0	0	2	0	1	1	1	1	0	2	1	1	1	0	1
1403	2011-2012	0	1	0	2	0	1	2	0	1	1	2	1	1	1	0	2
1404	2011-2012	0	0	0	3	1	1	1	0	1	1	0	1	1	0	0	1
1405	2011-2012	1	2	0	2	0	1	2	0	2	0	0	1	1	0	1	1
1406	2011-2012	0	1	1	3	1	2	1	0	1	1	0	1	1	0	0	1
1407	2011-2012	0	1	1	2	0	2	3	0	2	1	2	1	1	0	1	2
1408	2011-2012	1	0	1	2	0	2	2	0	1	1	0	0	0	0	0	2
1409	2011-2012	1	1	0	2	0	2	2	1	3	1	1	1	1	0	0	2
1410	2011-2012	1	2	0	2	0	2	3	0	2	0	0	1	1	1	0	2
1411	2011-2012	0	2	0	1	0	2	2	0	2	0	2	1	1	0	1	2
1412	2011-2012	1	1	1	2	1	2	3	1	1	1	1	1	1	0	0	2
1413	2011-2012	1	1	0	2	0	2	3	0	3	1	2	1	1	1	0	2
1414	2011-2012	1	2	0	2	0	2	3	0	2	1	1	1	1	0	0	2
1415	2011-2012	1	2	0	0	0	2	3	1	1	0	0	1	1	0	1	1
1416	2011-2012	1	2	1	3	0	2	3	0	2	1	2	1	1	0	1	2
1417	2011-2012	1	2	0	2	0	2	2	0	1	0	1	1	1	0	0	2
1418	2011-2012	1	2	0	0	0	2	3	0	3	0	2	1	0	1	1	1
1419	2011-2012	1	2	1	0	0	2	3	0	2	1	0	1	1	0	0	2
1420	2011-2012	1	0	0	3	0	2	2	0	2	1	0	1	1	0	0	2
1421	2011-2012	0	1	0	2	1	2	3	0	1	1	0	1	1	1	0	1
1422	2011-2012	1	0	0	2	0	2	3	0	2	1	1	1	1	1	0	2
1423	2011-2012	0	1	1	3	0	2	2	0	2	1	2	1	1	0	0	2
1424	2011-2012	1	1	1	2	0	2	3	0	3	0	2	1	1	0	1	1
1425	2011-2012	0	1	1	2	0	2	1	0	2	0	0	1	1	0	0	1
1426	2011-2012	1	2	0	2	0	2	3	0	2	1	1	1	1	0	1	2
1427	2011-2012	1	1	0	2	0	2	3	0	3	1	2	1	1	1	1	2
1428	2011-2012	0	1	1	2	0	2	1	0	2	1	0	1	1	0	0	1
1429	2011-2012	0	0	0	2	1	2	1	0	1	1	1	1	1	0	0	1
1430	2011-2012	1	1	1	0	0	0	3	0	3	1	1	1	1	1	0	1
1431	2011-2012	0	0	0	1	1	0	1	0	1	0	0	1	1	1	0	1
1432	2011-2012	0	2	1	0	0	0	2	0	3	0	0	1	1	0	1	2
1433	2011-2012	1	1	1	1	0	1	3	0	1	1	0	1	0	0	1	2
1434	2011-2012	0	2	1	0	0	1	2	1	3	1	1	1	1	1	0	2
1435	2011-2012	0	2	0	0	0	1	2	0	2	0	0	1	1	1	1	1
1436	2011-2012	1	1	0	0	0	1	2	0	2	0	2	1	1	1	1	2
1437	2011-2012	1	1	0	0	0	1	3	0	2	0	2	1	1	1	1	1
1438	2011-2012	0	1	1	1	0	1	1	1	2	1	0	1	1	1	0	1
1439	2011-2012	1	1	0	2	0	1	3	0	1	0	0	1	1	1	0	1
1440	2011-2012	0	1	0	2	0	1	1	0	2	0	2	1	1	1	0	1
1441	2011-2012	0	2	1	0	0	2	3	0	3	0	2	1	1	1	1	2
1442	2011-2012	0	1	0	0	0	2	2	0	2	0	1	1	1	0	0	1
1443	2011-2012	0	0	0	2	0	2	1	1	2	0	0	1	1	1	0	1
1444	2011-2012	0	2	1	1	0	2	2	0	2	0	1	1	1	0	1	2
1445	2011-2012	0	1	1	1	0	2	3	0	3	0	2	1	1	0	1	2
1446	2011-2012	0	0	0	2	1	2	3	0	3	0	0	0	0	0	0	2
1447	2011-2012	0	2	0	3	0	2	2	0	1	0	2	1	0	0	1	2
1448	2011-2012	1	1	0	0	1	2	1	0	1	0	0	1	0	0	0	1
1449	2011-2012	0	1	1	2	0	2	2	0	2	0	1	1	1	0	0	2
1450	2011-2012	1	2	0	2	0	2	3	0	3	0	0	1	1	0	0	2
1451	2011-2012	0	1	1	0	0	0	2	0	2	0	1	1	1	0	1	2
1452	2011-2012	0	2	0	0	0	1	1	0	3	0	2	1	1	1	1	1
1453	2011-2012	1	1	0	2	0	1	2	0	3	1	1	1	1	1	0	2
1454	2011-2012	1	1	0	2	1	1	1	0	1	1	1	1	1	1	0	2
1455	2011-2012	1	1	0	0	0	1	3	0	2	0	2	1	1	1	0	2
1456	2011-2012	1	2	0	2	0	1	2	0	3	0	1	1	0	0	1	1
1457	2011-2012	0	2	0	0	0	1	2	0	2	0	2	1	1	1	1	2
1458	2011-2012	1	1	0	0	0	1	3	0	3	1	2	1	1	0	0	1
1459	2011-2012	0	2	0	2	0	1	1	1	1	1	1	1	1	0	0	2
1460	2011-2012	1	1	0	2	0	1	3	0	3	1	2	1	1	1	0	2
1461	2011-2012	1	1	0	2	1	1	1	1	2	1	0	1	1	1	0	2
1462	2011-2012	1	1	0	0	0	1	3	0	3	0	2	1	1	1	0	1
1463	2011-2012	0	1	0	2	0	2	1	0	3	1	1	1	1	1	0	2
1464	2011-2012	0	1	0	0	0	2	2	0	2	0	2	1	1	0	0	2
1465	2011-2012	1	0	0	0	1	2	2	1	2	0	1	1	0	0	0	1
1466	2011-2012	0	0	0	2	1	2	1	0	2	0	1	1	1	1	0	1
1467	2011-2012	1	1	0	2	0	2	2	0	3	0	2	1	1	0	1	1
1468	2011-2012	1	2	0	0	0	2	3	0	3	0	1	1	1	1	0	1
1469	2011-2012	1	1	0	3	1	0	2	1	3	0	0	1	0	0	0	2
1470	2011-2012	1	2	1	0	0	1	3	0	2	0	0	1	1	0	0	2
1471	2011-2012	1	1	0	3	1	1	3	1	2	0	2	1	1	1	0	2
1472	2011-2012	0	0	1	2	1	1	1	0	2	1	1	1	1	1	0	1
1473	2011-2012	1	1	1	2	0	1	2	0	2	0	2	1	1	1	0	2
1474	2011-2012	0	1	1	1	0	1	2	0	2	1	0	1	1	0	1	2
1475	2011-2012	1	0	1	2	1	1	2	0	1	1	0	1	1	1	0	1
1476	2011-2012	1	2	1	0	0	2	3	0	3	1	2	1	1	1	1	2
1477	2011-2012	1	1	0	0	0	2	3	0	3	1	2	1	1	1	1	2
1478	2011-2012	0	1	0	2	1	2	3	0	2	0	0	1	1	1	0	2
1479	2011-2012	0	2	0	0	0	2	2	0	2	1	1	1	1	1	1	2
1480	2011-2012	1	2	1	0	0	2	3	0	3	0	2	1	1	1	1	2
1481	2011-2012	1	1	0	2	1	2	3	0	2	0	2	1	1	1	0	1
1482	2011-2012	1	2	0	0	0	2	3	0	2	1	1	1	0	0	1	2
1483	2011-2012	0	0	0	3	1	2	1	0	2	1	0	1	1	0	0	1
1484	2011-2012	1	2	0	2	0	2	2	0	3	1	2	1	1	0	0	2
1485	2011-2012	1	2	0	2	0	2	3	1	1	0	1	1	1	0	1	1
1486	2011-2012	1	0	0	2	0	2	3	0	2	1	0	0	1	0	0	1
1487	2011-2012	0	0	0	2	0	2	1	0	3	1	1	1	1	1	0	1
1488	2011-2012	1	0	0	2	1	2	1	0	1	1	0	1	1	1	0	1
1489	2011-2012	0	2	0	2	0	0	3	0	1	0	0	1	1	1	1	2
1490	2011-2012	0	2	0	2	0	0	3	1	1	0	0	1	1	1	0	2
1491	2011-2012	0	2	1	1	0	0	1	0	2	1	0	1	1	0	0	2
1492	2011-2012	1	2	0	2	0	0	3	0	1	0	1	1	1	1	1	2
1493	2011-2012	1	2	0	2	0	0	2	0	1	0	0	1	0	1	0	2
1494	2011-2012	1	2	0	1	0	0	3	1	3	0	0	1	1	0	1	2
1495	2011-2012	0	0	0	2	0	0	1	1	2	1	0	0	0	1	0	2
1496	2011-2012	0	1	1	2	0	1	2	0	2	0	2	1	1	1	1	2
1497	2011-2012	1	1	0	2	0	1	3	1	1	1	0	1	1	1	0	1
1498	2011-2012	1	1	0	2	0	2	2	0	3	0	0	1	1	1	0	2
1499	2011-2012	1	1	1	1	1	2	1	0	1	0	0	1	1	0	0	2
1500	2011-2012	1	1	1	2	0	2	3	0	2	0	2	1	1	1	0	2
1501	2011-2012	1	2	0	2	0	2	3	0	3	1	2	1	1	1	1	2
1502	2011-2012	1	2	0	2	0	2	3	0	1	0	1	1	1	1	1	2
1503	2011-2012	0	0	0	2	0	2	1	0	3	1	1	1	1	1	0	2
1504	2011-2012	1	2	0	2	0	2	1	0	1	1	0	1	1	1	1	2
1505	2011-2012	1	1	0	2	0	0	2	0	3	1	2	1	1	1	0	2
1506	2011-2012	1	2	0	0	0	0	3	1	3	1	1	1	1	0	0	2
1507	2011-2012	0	2	1	2	0	0	2	0	1	1	1	1	1	0	0	2
1508	2011-2012	1	2	0	2	0	0	3	0	2	1	1	1	1	0	0	2
1509	2011-2012	0	2	0	1	0	0	2	0	2	0	1	1	0	1	1	2
1510	2011-2012	0	2	0	2	0	2	2	0	2	1	1	1	1	0	0	2
1511	2011-2012	0	2	1	1	0	0	2	0	2	0	2	1	1	0	0	2
1512	2011-2012	0	2	0	1	0	0	3	0	1	0	0	1	0	0	0	1
1513	2011-2012	0	2	1	1	0	0	2	0	2	0	1	1	1	0	0	2
1514	2011-2012	1	0	0	1	0	0	3	0	3	0	1	1	1	1	0	2
1515	2011-2012	1	2	0	1	0	0	3	0	1	0	2	1	1	0	1	2
1516	2011-2012	1	2	0	0	0	1	3	0	3	0	2	1	1	0	0	1
1517	2011-2012	0	1	0	2	0	1	2	1	2	0	2	1	1	1	0	2
1518	2011-2012	1	1	1	2	0	2	3	0	2	0	1	1	1	1	0	2
1519	2011-2012	0	1	0	3	1	2	2	0	1	1	1	1	1	0	0	2
1520	2011-2012	0	1	1	2	0	2	2	1	2	0	1	1	1	0	0	2
1521	2011-2012	1	0	0	2	0	2	1	0	3	0	1	1	1	0	0	2
1522	2011-2012	0	0	0	3	1	2	3	0	1	1	0	1	1	0	0	1
1523	2011-2012	0	2	1	1	0	0	2	0	1	0	0	1	1	0	0	2
1524	2011-2012	0	1	0	1	0	0	1	0	2	0	2	1	1	0	0	1
1525	2011-2012	1	1	1	0	0	0	3	0	3	0	2	1	1	1	0	2
1526	2011-2012	1	2	0	1	0	0	3	0	2	0	2	1	1	1	1	1
1527	2011-2012	1	2	0	1	0	0	3	0	2	1	1	1	1	0	0	2
1528	2011-2012	1	2	0	3	0	1	3	0	2	1	1	1	1	0	0	1
1529	2011-2012	0	1	0	3	1	2	1	1	1	1	0	1	1	0	0	2
1530	2011-2012	1	1	0	1	0	2	2	0	3	1	1	1	1	0	0	2
1531	2011-2012	0	0	0	2	0	2	1	0	1	1	0	1	0	0	0	1
1532	2011-2012	0	2	0	2	0	2	2	0	1	1	1	1	1	0	1	1
1533	2011-2012	1	0	0	2	1	0	3	0	1	1	0	0	0	0	0	2
1534	2011-2012	1	2	0	2	0	2	3	0	3	0	2	1	1	1	1	2
1535	2011-2012	0	1	0	1	0	0	2	0	2	1	1	1	1	0	0	2
1536	2011-2012	0	2	1	1	0	0	2	0	1	0	2	1	1	1	0	2
1537	2011-2012	1	2	0	0	0	0	3	0	2	0	0	1	1	0	1	1
1538	2011-2012	0	2	0	0	0	0	2	0	2	0	2	1	1	1	1	1
1539	2011-2012	0	1	1	2	0	0	1	0	2	0	1	1	1	0	1	1
1540	2011-2012	0	1	0	1	0	0	2	0	3	1	0	1	1	0	0	1
1541	2011-2012	0	2	1	1	0	0	1	0	2	0	0	1	1	0	0	1
1542	2011-2012	1	1	1	1	0	0	3	1	3	0	2	1	1	1	0	1
1543	2011-2012	0	2	1	1	0	0	3	0	3	1	1	1	1	0	0	1
1544	2011-2012	0	2	1	1	0	0	2	0	2	1	0	1	1	0	0	1
1545	2011-2012	0	1	1	2	0	0	2	0	2	1	2	1	1	1	0	1
1546	2011-2012	0	0	0	2	0	0	1	0	3	1	2	1	1	1	0	1
1547	2011-2012	0	2	1	0	0	0	3	0	1	0	0	1	1	0	1	1
1548	2011-2012	0	2	0	2	0	0	2	0	3	0	2	1	1	0	1	1
1549	2011-2012	1	2	0	2	0	0	3	0	1	0	2	1	1	0	1	1
1550	2011-2012	1	2	0	0	0	0	3	0	3	0	2	1	1	0	0	2
1551	2011-2012	1	1	1	2	0	0	3	0	1	1	0	1	1	0	0	1
1552	2011-2012	0	2	0	0	0	0	2	0	3	0	2	1	1	1	1	1
1553	2011-2012	1	0	1	2	0	0	3	0	1	1	0	1	1	1	0	1
1554	2011-2012	1	1	1	1	0	0	3	0	1	0	0	1	1	0	0	2
1555	2011-2012	0	2	1	1	0	1	2	0	1	0	1	1	1	1	1	1
1556	2011-2012	0	1	1	2	0	1	2	0	1	1	1	1	1	1	0	1
1557	2011-2012	1	2	0	0	0	1	3	0	3	1	2	1	1	0	1	1
1558	2011-2012	1	2	0	0	0	1	3	0	3	0	2	1	1	1	0	1
1559	2011-2012	1	2	0	1	0	1	3	0	1	0	2	1	1	0	1	2
1560	2011-2012	0	2	0	0	0	1	2	0	2	1	1	1	1	0	1	2
1561	2011-2012	1	2	0	1	0	1	3	0	3	1	2	1	1	0	0	2
1562	2011-2012	1	2	0	1	0	2	3	0	2	1	2	1	1	0	1	2
1563	2011-2012	0	2	0	0	0	2	2	0	3	0	1	1	1	0	0	2
1564	2011-2012	0	0	0	2	1	0	1	0	1	1	0	1	1	0	0	1
1565	2011-2012	1	0	0	2	1	2	1	0	1	1	0	1	1	0	0	1
1566	2011-2012	0	2	0	1	0	0	2	0	1	1	2	1	1	0	1	2
1567	2011-2012	1	2	0	0	0	0	3	0	2	1	1	1	0	0	0	2
1568	2011-2012	0	0	1	3	1	2	2	0	2	1	0	1	1	0	0	2
1569	2011-2012	1	2	1	1	0	0	3	0	2	0	1	1	1	1	1	2
1570	2011-2012	1	1	0	1	0	0	1	0	2	1	0	1	1	0	0	2
1571	2011-2012	1	0	1	2	1	0	3	0	2	0	1	1	1	1	0	2
1572	2011-2012	0	0	0	2	0	0	1	0	1	1	0	0	0	0	0	1
1573	2011-2012	1	2	1	0	0	0	3	0	1	0	2	1	1	0	0	2
1574	2011-2012	0	1	1	2	0	1	2	1	1	1	0	1	1	0	0	2
1575	2011-2012	0	1	1	2	1	1	1	0	3	1	0	0	0	0	0	1
1576	2011-2012	0	2	1	1	0	1	2	0	3	0	2	0	0	1	0	2
1577	2011-2012	0	1	0	1	0	2	1	0	1	0	0	0	0	1	0	1
1578	2011-2012	1	2	1	0	0	0	3	0	3	0	1	1	1	0	0	1
1579	2011-2012	1	2	0	0	0	0	3	0	1	0	2	1	0	0	1	2
1580	2011-2012	1	1	0	0	0	0	3	0	3	0	2	1	1	1	0	2
1581	2011-2012	0	0	0	1	0	0	2	0	3	1	0	1	1	0	0	2
1582	2011-2012	1	0	0	2	0	0	1	0	3	1	0	0	0	1	0	2
1583	2011-2012	0	2	1	2	0	2	3	1	0	0	0	1	1	0	1	1
1584	2011-2012	0	2	1	0	0	0	2	0	1	0	1	1	1	0	0	2
1585	2011-2012	1	1	1	1	0	0	3	0	3	1	0	1	1	0	0	1
1586	2011-2012	1	2	0	0	0	0	3	0	2	1	1	1	1	0	0	1
1587	2011-2012	0	2	0	0	0	0	3	0	2	0	1	1	1	0	1	2
1588	2011-2012	0	2	0	0	0	0	3	0	2	1	1	1	1	0	1	2
1589	2011-2012	1	0	0	2	0	0	2	0	2	0	0	0	1	0	0	2
1590	2011-2012	1	0	0	2	0	0	1	0	3	0	1	1	1	1	0	1
1591	2011-2012	0	2	1	1	0	1	2	0	3	0	2	1	1	1	1	2
1592	2011-2012	0	1	0	2	0	1	2	1	1	1	1	1	1	0	0	1
1593	2011-2012	0	1	0	1	1	1	1	0	3	0	2	1	1	0	0	1
1594	2011-2012	1	2	0	2	0	1	2	0	3	0	2	1	0	1	1	1
1595	2011-2012	1	2	1	0	0	1	3	0	3	0	1	1	1	0	1	1
1596	2011-2012	1	2	1	0	0	1	3	0	3	0	2	1	1	1	1	1
1597	2011-2012	0	0	0	2	1	1	1	0	3	0	0	1	0	0	0	1
1598	2011-2012	0	2	1	2	0	2	3	0	3	0	1	1	1	1	1	1
1599	2011-2012	0	2	1	0	0	0	3	0	3	0	0	1	1	0	1	1
1600	2011-2012	1	0	0	2	0	0	1	1	2	1	0	1	1	1	0	1
1601	2011-2012	1	2	0	1	0	0	3	0	2	0	2	1	1	1	1	2
1602	2011-2012	1	2	0	0	0	0	3	0	3	0	2	1	1	0	0	2
1603	2011-2012	0	1	0	1	0	0	1	0	2	1	1	1	0	0	0	1
1604	2011-2012	0	2	0	1	0	2	2	0	2	1	0	1	1	0	0	1
1605	2011-2012	1	1	0	1	0	2	3	1	2	0	2	1	1	1	1	1
1606	2011-2012	1	1	1	1	0	2	3	0	3	0	2	1	1	0	1	2
1607	2011-2012	1	1	0	1	0	2	3	1	3	0	1	1	1	1	1	1
1608	2011-2012	1	0	0	1	0	2	1	0	3	0	1	1	1	1	0	2
1609	2011-2012	0	1	0	0	0	1	3	0	1	1	2	1	1	0	0	1
1610	2011-2012	1	2	0	0	0	1	3	0	2	1	2	1	1	1	0	1
1611	2011-2012	1	0	0	2	1	1	1	1	2	0	0	0	0	0	0	2
1612	2011-2012	1	2	0	0	0	1	3	0	3	0	1	1	1	1	1	1
1613	2011-2012	0	2	1	0	0	1	2	0	1	1	0	1	1	0	0	2
1614	2011-2012	0	2	0	2	0	1	2	0	3	1	2	1	1	1	1	2
1615	2011-2012	0	1	0	2	0	1	1	0	2	0	1	1	1	0	0	1
1616	2011-2012	0	2	1	0	0	2	1	1	1	0	0	0	0	0	0	2
1617	2011-2012	0	0	0	2	0	2	1	0	1	1	0	1	1	1	0	1
1618	2011-2012	0	2	1	0	0	2	3	0	3	0	1	1	1	0	0	2
1619	2011-2012	0	2	1	0	0	2	2	0	1	0	2	1	1	0	0	2
1620	2011-2012	0	2	1	1	0	2	2	0	0	0	2	1	1	1	0	2
1621	2011-2012	0	0	1	2	1	2	1	0	1	0	0	1	1	0	0	1
1622	2011-2012	0	2	1	0	0	2	2	0	2	1	2	1	1	0	0	2
1623	2011-2012	1	1	1	1	0	2	3	0	1	0	2	1	1	1	0	2
1624	2011-2012	1	1	1	2	1	2	1	0	3	0	1	1	1	0	0	2
1625	2011-2012	0	1	0	1	1	2	3	0	2	0	1	1	1	1	0	2
1626	2011-2012	0	2	0	0	0	2	1	0	2	0	1	1	1	1	1	2
1627	2011-2012	0	0	0	2	1	2	1	0	2	1	0	0	0	0	0	1
1628	2011-2012	0	0	0	2	0	2	1	0	2	0	1	1	0	0	0	2
1629	2011-2012	0	2	1	0	0	2	1	0	2	1	1	1	1	0	0	1
1630	2011-2012	1	1	0	0	0	2	3	0	2	0	1	1	1	1	0	1
1631	2011-2012	0	2	0	0	0	2	3	0	3	0	1	1	1	0	0	2
1632	2011-2012	0	1	0	2	0	2	2	0	2	0	2	1	1	1	1	2
1633	2011-2012	0	2	0	3	0	2	1	0	2	1	2	1	1	0	0	1
1634	2011-2012	1	2	0	2	0	2	3	0	3	0	2	1	1	1	1	1
1635	2011-2012	1	1	1	2	0	2	3	0	2	1	1	1	1	0	0	2
1636	2011-2012	1	0	0	2	0	2	1	0	0	1	0	1	1	1	0	1
1637	2011-2012	0	2	0	0	0	2	2	0	2	1	2	1	0	0	0	1
1638	2011-2012	0	1	1	2	0	2	2	0	3	0	1	0	0	0	0	1
1639	2011-2012	0	2	1	2	0	2	1	1	2	0	1	1	1	0	1	2
1640	2011-2012	0	0	0	2	1	2	2	0	2	0	0	0	0	0	0	1
1641	2011-2012	0	1	1	3	0	2	2	1	3	1	1	1	1	1	0	2
1642	2011-2012	0	1	1	2	0	2	2	1	1	1	0	1	1	0	0	1
1643	2011-2012	1	2	1	2	0	2	3	1	1	1	0	1	1	0	0	2
1644	2011-2012	0	2	0	0	0	2	2	0	1	0	0	0	0	0	1	2
1645	2011-2012	1	2	1	2	0	2	3	0	1	1	1	1	1	0	0	2
1646	2011-2012	0	1	1	2	0	2	2	0	3	1	1	1	1	0	0	1
1647	2011-2012	0	2	1	0	0	2	2	1	1	1	1	1	1	0	1	2
1648	2011-2012	1	1	0	2	0	2	1	0	2	0	0	0	1	1	0	1
1649	2011-2012	0	2	0	0	0	2	2	0	0	0	1	1	0	0	0	1
1650	2011-2012	0	2	0	2	0	2	1	0	2	0	1	1	1	0	1	1
1651	2011-2012	1	0	0	3	1	2	3	0	1	0	1	1	0	0	0	2
1652	2011-2012	1	2	0	2	1	2	3	0	2	1	1	1	1	0	0	1
1653	2011-2012	0	1	0	3	0	2	3	0	3	1	1	1	1	0	0	1
1654	2011-2012	0	2	0	2	0	2	1	0	2	0	0	1	1	1	1	1
1655	2011-2012	0	2	1	2	0	2	2	0	2	0	1	1	1	0	0	1
1656	2011-2012	0	0	0	2	1	2	3	1	2	0	1	0	0	0	0	1
1657	2011-2012	1	1	0	1	0	0	3	0	3	1	1	1	1	0	0	1
1658	2011-2012	1	0	0	2	0	0	1	0	3	1	1	1	1	1	0	2
1659	2011-2012	0	2	1	0	0	0	1	0	2	1	0	1	1	0	0	2
1660	2011-2012	0	2	0	2	0	0	2	0	1	1	1	1	1	0	0	2
1661	2011-2012	0	2	1	1	0	0	3	0	3	0	2	1	1	0	0	1
1662	2011-2012	1	1	0	2	0	0	3	1	1	1	0	1	1	0	0	2
1663	2011-2012	0	2	1	2	0	0	2	1	2	0	1	1	1	0	0	2
1664	2011-2012	0	1	0	2	0	0	3	0	3	1	2	1	1	1	0	1
1665	2011-2012	1	1	0	2	0	1	2	0	3	1	0	1	1	0	0	2
1666	2011-2012	1	1	1	2	1	1	2	0	3	0	2	1	1	1	0	2
1667	2011-2012	0	2	1	0	0	1	2	0	2	1	1	1	1	0	0	2
1668	2011-2012	1	1	0	3	0	1	2	0	1	1	1	1	1	0	0	2
1669	2011-2012	1	2	0	2	0	1	3	0	1	1	1	1	1	0	0	2
1670	2011-2012	1	1	1	2	1	2	1	0	2	1	0	1	1	0	0	1
1671	2011-2012	1	1	1	2	0	2	2	0	2	1	0	0	0	0	0	1
1672	2011-2012	1	1	1	1	0	2	3	0	1	1	1	1	1	1	0	1
1673	2011-2012	1	1	0	2	0	1	3	0	3	1	2	1	1	1	0	2
1674	2011-2012	0	2	0	2	0	1	2	0	2	0	2	1	1	0	1	1
1675	2011-2012	1	2	1	2	0	2	3	0	3	0	2	1	1	1	1	1
1676	2011-2012	0	2	1	2	0	2	3	0	3	1	2	1	1	1	1	2
1677	2011-2012	1	0	0	2	1	0	1	0	1	1	0	1	1	0	0	1
1678	2011-2012	1	0	1	2	1	0	1	1	1	0	0	1	1	0	0	1
1679	2011-2012	1	1	0	1	0	0	3	1	2	0	1	1	1	0	0	1
1680	2011-2012	0	2	0	1	0	1	2	0	2	1	2	1	1	0	0	2
1681	2011-2012	1	0	1	2	0	1	1	0	1	1	2	1	1	1	0	1
1682	2011-2012	0	1	0	0	0	1	1	0	3	1	1	1	1	0	0	2
1683	2011-2012	1	2	0	0	0	1	3	0	2	0	2	1	1	1	1	2
1684	2011-2012	0	1	1	2	0	1	3	0	2	0	1	1	1	0	0	1
1685	2011-2012	0	2	1	0	0	1	2	0	2	1	2	1	1	1	1	2
1686	2011-2012	1	2	0	3	0	2	3	1	2	1	1	1	1	0	0	2
1687	2011-2012	1	1	0	2	0	2	2	1	2	1	1	1	1	0	0	2
1688	2011-2012	1	2	0	0	0	0	1	0	2	1	1	1	1	1	0	1
1689	2011-2012	0	0	0	3	1	0	1	0	2	0	1	1	0	0	0	1
1690	2011-2012	1	0	0	2	0	0	3	0	3	1	1	1	1	1	0	2
1691	2011-2012	1	1	1	2	0	0	1	0	1	1	0	1	1	0	0	1
1692	2011-2012	0	2	0	2	0	0	2	0	2	1	1	0	1	0	0	2
1693	2011-2012	1	0	0	2	1	1	2	0	1	1	0	1	1	0	0	1
1694	2011-2012	0	1	1	0	0	1	2	0	1	1	1	1	1	1	0	2
1695	2011-2012	0	1	0	1	0	1	2	0	1	1	2	1	1	1	0	2
1696	2011-2012	0	1	1	1	0	1	2	0	3	0	2	1	1	1	0	2
1697	2011-2012	1	1	1	2	0	1	2	0	2	0	2	1	1	1	0	2
1698	2011-2012	1	1	0	2	0	1	3	0	1	1	0	1	1	0	0	2
1699	2011-2012	0	2	1	0	0	1	2	0	3	0	1	1	1	0	0	2
1700	2011-2012	1	0	0	2	0	1	1	0	3	0	0	0	0	1	0	1
1701	2011-2012	0	1	1	0	0	1	1	0	2	0	0	1	1	0	0	1
1702	2011-2012	1	1	1	0	0	1	3	0	3	0	2	1	1	1	1	1
1703	2011-2012	0	2	1	1	0	1	2	0	2	0	2	1	1	1	1	2
1704	2011-2012	1	2	0	0	0	1	3	0	3	0	2	1	1	0	0	2
1705	2011-2012	0	2	0	0	0	1	2	0	3	1	2	1	1	0	0	2
1706	2011-2012	0	2	1	1	0	1	2	0	2	1	2	1	1	0	0	2
1707	2011-2012	0	1	0	1	1	1	2	0	3	0	1	1	1	0	0	2
1708	2011-2012	0	2	0	0	0	1	2	0	3	1	2	1	1	0	0	1
1709	2011-2012	1	1	0	1	0	1	2	1	3	1	1	1	1	0	0	1
1710	2011-2012	1	2	1	1	0	1	3	0	2	0	1	1	0	1	0	2
1711	2017	1	1	0	0	0	2	3	1	3	0	2	1	1	1	0	1
1712	2017	1	1	0	2	1	2	2	1	3	1	1	1	1	1	0	2
1713	2017	1	0	0	3	1	2	2	1	1	1	0	1	1	0	0	2
1714	2017	1	1	0	2	0	1	3	1	2	1	2	1	0	0	0	1
1715	2017	1	1	1	3	0	1	2	1	1	0	0	0	0	0	0	2
1716	2017	0	1	0	0	0	1	2	1	2	0	1	0	1	1	0	1
1717	2017	1	0	0	2	0	1	3	0	1	1	0	0	1	1	0	2
1718	2017	0	2	1	2	0	1	2	1	2	0	1	1	1	0	0	2
1719	2017	1	2	0	2	0	0	2	0	1	0	2	1	1	1	1	1
1720	2017	1	1	0	0	0	0	3	1	2	0	0	1	1	1	1	2
1721	2017	1	1	1	2	0	0	1	1	2	1	2	1	1	1	0	1
1722	2017	1	2	0	0	0	0	3	1	2	0	0	0	0	1	0	2
1723	2017	1	1	0	2	0	2	2	1	3	0	0	1	1	0	0	1
1724	2017	1	1	0	3	0	2	3	1	1	1	0	1	1	0	0	1
1725	2017	1	1	1	0	0	2	2	1	3	0	2	1	1	0	0	1
1726	2017	1	0	0	2	0	2	1	1	3	1	0	0	1	1	0	2
1727	2017	0	0	0	1	0	2	1	1	2	1	0	1	1	1	0	1
1728	2017	1	1	0	1	0	2	3	1	1	1	0	0	1	0	0	2
1729	2017	1	2	0	1	0	1	3	0	1	0	1	1	1	1	1	1
1730	2017	0	1	0	0	0	1	1	0	3	0	2	1	1	1	0	1
1731	2017	0	1	1	2	0	1	2	1	2	1	1	1	1	0	0	2
1732	2017	1	2	0	0	0	1	3	0	1	1	2	1	1	1	1	1
1733	2017	1	1	0	2	0	2	3	0	2	1	2	1	1	1	0	1
1734	2017	1	2	0	3	0	2	2	1	1	1	1	1	1	0	0	2
1735	2017	1	0	1	2	1	2	2	1	2	0	0	1	1	0	0	2
1736	2017	1	2	0	0	0	2	3	1	2	1	2	1	1	1	1	1
1737	2017	0	2	1	0	0	2	2	1	2	0	1	1	1	0	0	2
1738	2017	0	1	0	3	0	2	2	1	2	1	1	1	1	0	0	1
1739	2017	0	2	0	2	0	1	1	1	1	1	1	1	0	0	0	1
1740	2017	1	2	0	1	0	1	3	1	3	0	2	1	1	1	1	2
1741	2017	0	2	0	0	0	1	1	0	3	1	1	1	1	1	1	2
1742	2017	1	2	0	0	0	1	3	0	2	0	2	1	1	1	1	2
1743	2017	1	2	0	0	0	1	3	0	1	0	0	1	1	1	1	2
1744	2017	1	2	1	0	0	0	3	0	3	0	1	1	1	1	1	1
1745	2017	1	2	0	0	0	0	3	0	1	0	0	1	1	0	1	1
1746	2017	0	2	0	1	0	0	2	0	1	0	2	1	1	1	1	2
1747	2017	1	2	0	0	0	0	3	1	2	0	0	1	1	0	1	1
1748	2017	1	2	0	0	0	2	3	0	1	0	2	1	1	1	1	1
1749	2017	0	2	1	1	0	2	2	0	3	1	2	1	1	0	1	1
1750	2017	0	0	0	2	1	2	3	1	1	1	1	0	0	0	0	1
1751	2017	0	1	1	2	0	2	2	1	3	1	2	1	1	1	0	1
1752	2017	0	1	1	1	0	1	1	1	2	1	0	0	0	0	0	1
1753	2017	0	0	0	3	0	1	3	0	2	1	0	0	1	0	0	1
1754	2017	1	1	1	2	0	1	2	1	3	1	1	1	1	1	0	1
1755	2017	0	1	0	2	1	1	1	1	2	0	0	1	0	1	0	1
1756	2017	0	2	0	0	0	1	2	1	2	1	2	1	1	1	1	1
1757	2017	0	1	0	2	0	0	2	1	3	0	1	1	1	1	0	1
1758	2017	0	1	0	0	0	0	2	0	1	1	1	1	1	1	1	1
1759	2017	1	2	0	0	0	0	3	0	3	1	1	1	1	1	1	1
1760	2017	1	2	1	0	0	0	3	0	1	0	2	1	1	1	1	1
1761	2017	0	2	1	1	0	0	2	0	3	0	2	1	1	1	1	1
1762	2017	1	2	1	0	0	0	3	0	2	1	2	1	1	0	0	2
1763	2017	1	2	0	0	0	2	3	0	1	0	2	1	1	0	1	2
1764	2017	1	1	1	1	0	2	3	0	1	0	0	1	1	1	0	1
1765	2017	0	1	0	1	0	1	2	1	2	0	2	1	1	0	0	1
1766	2017	1	1	1	1	0	1	1	1	3	0	1	1	1	0	0	2
1767	2017	1	2	0	0	0	1	3	0	3	0	2	1	1	1	0	1
1768	2017	1	0	0	2	0	1	1	1	1	1	0	0	0	1	0	1
1769	2017	0	2	1	1	0	1	2	1	2	1	1	1	1	0	0	2
1770	2017	1	1	0	1	0	0	3	0	2	0	1	0	0	1	0	1
1771	2017	0	1	0	0	0	0	1	1	0	0	0	0	0	0	0	1
1772	2017	1	1	1	2	0	2	3	0	1	1	2	1	1	1	0	1
1773	2017	0	1	0	3	1	1	2	1	2	0	1	1	1	1	0	1
1774	2017	1	0	0	3	0	0	2	1	2	0	0	1	1	1	0	2
1775	2017	0	2	1	0	0	0	2	1	0	0	2	1	1	1	1	2
1776	2017	1	2	0	0	0	0	3	0	1	1	2	1	0	0	0	1
1777	2017	0	2	1	2	0	2	2	1	2	0	2	1	1	0	1	1
1778	2017	1	2	1	2	0	2	2	1	3	1	1	1	1	0	0	2
1779	2017	0	0	0	2	0	2	1	1	1	1	0	1	1	1	0	1
1780	2017	1	2	0	0	0	2	3	0	2	1	2	1	1	0	1	1
1781	2017	0	2	0	2	0	2	2	0	1	1	1	1	1	0	0	1
1782	2017	1	2	1	0	0	2	3	0	3	0	2	1	1	1	1	1
1783	2017	1	2	0	2	0	2	2	1	1	1	2	1	1	0	0	1
1784	2017	1	0	0	2	0	2	2	0	1	1	1	1	0	1	0	1
1785	2017	1	1	0	0	0	2	2	0	2	1	1	1	0	1	1	1
1786	2017	1	0	0	1	1	2	1	1	1	0	0	1	1	0	0	1
1787	2017	0	2	0	3	0	2	3	1	1	0	2	1	1	0	1	2
1788	2017	0	2	1	1	0	1	2	1	3	1	2	1	1	1	0	1
1789	2017	1	1	0	2	0	1	3	0	3	1	2	1	0	0	0	2
1790	2017	1	2	0	0	0	1	3	0	3	1	2	1	1	0	1	1
1791	2017	1	0	0	2	0	1	3	0	2	1	0	1	1	1	0	1
1792	2017	0	2	1	3	0	1	2	0	2	0	2	1	1	1	1	1
1793	2017	1	2	0	0	0	1	3	0	3	0	2	1	1	1	1	1
1794	2017	1	0	0	2	0	1	1	1	2	0	0	0	0	1	0	1
1795	2017	0	0	0	1	0	1	1	0	2	0	2	1	1	1	0	1
1796	2017	1	0	1	2	0	1	1	1	1	1	1	1	1	1	0	1
1797	2017	0	2	0	0	0	0	2	0	2	1	2	1	1	0	1	2
1798	2017	0	2	0	0	0	0	2	0	1	1	2	1	1	1	1	1
1799	2017	0	1	0	3	1	0	1	1	2	1	0	0	0	0	0	2
1800	2017	0	2	0	0	0	0	2	1	3	1	2	1	1	1	1	1
1801	2017	0	2	0	2	0	0	2	1	3	0	2	1	1	0	1	1
1802	2017	1	2	1	2	0	2	1	1	2	0	1	1	1	1	1	1
1803	2017	1	1	0	1	0	2	3	1	3	1	2	1	1	1	0	1
1804	2017	1	0	0	2	0	2	1	1	3	0	0	1	1	1	0	1
1805	2017	0	2	0	0	0	2	2	0	3	0	0	1	1	0	1	1
1806	2017	0	2	1	3	0	2	2	1	3	1	2	1	1	0	0	2
1807	2017	1	0	0	2	0	2	2	0	1	0	0	1	1	1	0	1
1808	2017	0	1	0	2	0	2	1	1	1	0	0	1	1	0	0	1
1809	2017	1	1	1	2	0	2	2	1	2	0	1	1	1	0	0	1
1810	2017	1	1	0	1	0	2	3	1	2	1	2	1	1	0	0	1
1811	2017	1	0	0	2	1	1	2	0	2	0	1	1	1	0	0	1
1812	2017	0	0	0	0	0	1	1	1	3	0	1	1	1	0	0	1
1813	2017	1	2	0	0	0	1	3	0	3	1	0	1	1	0	0	2
1814	2017	1	0	1	0	0	1	3	0	3	0	1	1	0	1	0	1
1815	2017	1	2	0	0	0	1	2	0	3	0	2	1	1	0	1	2
1816	2017	1	1	1	0	0	1	3	1	2	1	1	1	1	0	0	1
1817	2017	1	2	1	1	0	2	3	1	2	0	2	1	1	1	1	1
1818	2017	1	1	1	2	0	2	3	0	1	1	0	1	1	0	0	2
1819	2017	1	2	0	1	0	2	3	0	3	0	2	1	1	1	1	2
1820	2017	0	1	0	2	1	1	1	1	2	0	0	1	1	0	0	1
1821	2017	1	1	0	1	0	1	3	0	3	1	1	1	1	0	0	2
1822	2017	0	2	1	1	0	1	2	1	2	0	0	0	0	1	1	1
1823	2017	1	1	0	2	1	0	3	0	1	1	0	1	1	1	0	2
1824	2017	0	2	1	2	0	0	2	1	2	1	0	1	1	0	0	1
1825	2017	0	2	0	1	0	0	3	1	3	0	1	1	1	0	1	1
1826	2017	1	1	0	2	0	0	3	0	1	1	2	1	1	0	0	2
1827	2017	0	1	1	2	0	2	2	1	1	1	1	1	1	0	0	2
1828	2017	1	0	1	2	1	0	2	0	3	0	0	1	1	0	0	1
1829	2017	0	2	1	1	0	0	3	0	2	0	1	1	1	0	0	1
1830	2017	0	2	1	3	0	0	2	1	1	1	1	1	1	0	0	1
1831	2017	0	0	0	2	1	0	2	1	3	0	0	0	0	0	0	1
1832	2017	0	2	1	3	0	2	2	0	2	1	0	1	1	0	1	1
1833	2017	1	0	1	3	1	2	2	0	2	0	1	1	1	1	0	1
1834	2017	0	2	0	2	0	2	2	0	2	1	0	1	1	0	0	1
1835	2017	1	1	1	2	0	2	1	1	2	0	0	0	1	0	0	1
1836	2017	0	2	1	2	0	2	2	0	3	0	2	1	1	1	1	2
1837	2017	1	2	0	0	0	2	3	0	1	1	0	1	1	0	0	2
1838	2017	0	2	1	2	0	2	2	1	1	1	1	1	1	0	0	1
1839	2017	1	1	0	3	1	2	2	1	2	1	0	1	1	1	0	2
1840	2017	1	1	0	3	0	2	1	1	1	1	0	0	1	1	0	1
1841	2017	0	2	1	2	0	2	1	1	1	0	0	1	1	0	0	1
1842	2017	0	2	0	3	0	2	3	1	2	1	2	1	1	0	1	2
1843	2017	1	2	1	0	0	2	2	1	2	0	2	1	1	0	1	1
1844	2017	0	0	0	3	1	2	3	1	2	1	0	1	1	0	0	1
1845	2017	1	1	1	2	0	2	1	1	2	0	2	1	1	0	0	1
1846	2017	0	1	0	3	0	2	1	1	3	0	2	1	1	0	0	1
1847	2017	0	1	1	2	0	2	2	1	3	1	2	1	1	0	0	1
1848	2017	1	2	0	0	0	2	2	1	3	0	2	1	1	0	0	1
1849	2017	0	1	0	2	0	2	2	1	1	1	0	1	1	1	0	1
1850	2017	0	1	1	2	0	2	2	1	3	0	1	1	1	1	0	1
1851	2017	1	2	0	1	0	1	3	1	2	1	0	1	1	0	0	1
1852	2017	0	2	1	2	0	1	2	1	2	1	0	1	1	0	0	1
1853	2017	1	2	0	0	0	0	3	0	3	0	2	1	1	1	1	2
1854	2017	0	0	0	2	0	0	1	0	3	0	0	1	1	0	0	1
1855	2017	1	2	1	1	0	0	3	0	3	1	2	1	1	0	1	1
1856	2017	0	2	1	0	0	0	2	1	3	1	0	0	0	0	0	1
1857	2017	0	0	1	2	1	0	1	1	1	0	0	1	1	1	0	1
1858	2017	0	2	0	2	0	0	3	1	3	0	1	1	1	1	1	1
1859	2017	1	1	0	1	0	2	3	1	2	1	1	1	0	0	0	2
1860	2017	1	1	0	1	0	2	3	0	2	0	0	1	1	0	0	2
1861	2017	1	2	1	3	0	2	2	1	3	0	2	1	1	1	1	2
1862	2017	0	2	0	2	0	2	2	1	2	1	0	1	1	0	0	2
1863	2017	1	0	0	2	1	2	1	0	3	1	2	1	1	0	0	1
1864	2017	1	2	1	3	0	2	3	1	3	0	2	1	1	0	0	1
1865	2017	0	1	0	2	0	2	1	1	2	1	1	1	1	0	0	1
1866	2017	1	2	0	1	0	2	3	1	2	1	2	1	1	0	0	1
1867	2017	1	0	0	3	1	2	3	1	1	1	0	1	1	0	0	2
1868	2017	1	2	0	1	0	2	3	0	3	0	1	0	1	0	1	2
1869	2017	1	0	0	3	1	2	2	1	1	1	0	1	1	1	0	1
1870	2017	1	2	0	1	0	2	3	0	2	0	2	1	1	0	1	2
1871	2017	1	1	0	2	0	2	3	1	2	0	0	1	1	0	1	2
1872	2017	0	1	0	2	1	2	1	1	2	0	1	1	1	0	0	1
1873	2017	1	2	1	1	0	2	3	0	1	1	2	1	1	0	0	1
1874	2017	1	1	0	2	0	2	3	1	3	1	1	1	1	0	0	1
1875	2017	1	1	0	1	0	2	1	1	1	1	1	1	0	0	0	1
1876	2017	0	1	1	2	0	2	2	1	2	1	2	1	1	0	0	2
1877	2017	0	1	0	2	0	2	2	1	2	1	0	1	1	0	0	1
1878	2017	1	1	0	1	0	2	3	1	1	1	0	0	0	0	0	1
1879	2017	0	1	0	2	0	2	2	1	3	1	2	1	1	1	0	2
1880	2017	1	1	0	0	0	2	3	1	3	1	2	1	1	1	0	2
1881	2017	0	0	0	2	0	2	2	1	2	0	2	1	1	1	0	1
1882	2017	1	0	0	3	1	1	3	1	3	1	0	1	0	0	0	2
1883	2017	0	2	1	0	0	1	3	1	1	0	2	1	1	1	1	1
1884	2017	0	0	0	2	0	1	1	1	3	0	2	1	1	1	0	2
1885	2017	0	2	1	3	0	1	3	0	1	0	1	1	1	1	1	2
1886	2017	1	0	0	2	0	1	1	0	1	0	1	1	1	0	0	2
1887	2017	0	2	0	1	0	1	2	1	3	0	0	1	1	1	1	1
1888	2017	1	1	1	2	0	1	1	1	1	1	2	1	1	0	0	2
1889	2017	1	2	0	1	0	1	3	0	3	1	2	1	1	1	1	2
1890	2017	0	2	0	1	0	1	1	1	1	0	0	1	1	0	1	2
1891	2017	1	1	0	1	0	1	3	1	3	1	2	1	1	1	1	1
1892	2017	1	2	1	2	0	1	2	1	1	1	1	1	1	0	0	1
1893	2017	1	1	0	2	0	1	1	1	1	1	0	1	1	0	0	1
1894	2017	1	1	0	2	0	1	2	0	3	0	1	1	1	0	0	1
1895	2017	1	2	0	1	0	1	3	0	2	1	2	1	1	1	1	1
1896	2017	1	1	0	2	0	1	3	1	1	1	1	1	1	0	0	1
1897	2017	1	1	0	1	0	1	3	0	1	1	2	1	1	1	0	2
1898	2017	1	1	0	1	0	1	2	1	2	0	0	0	1	0	0	2
1899	2017	1	1	1	2	0	1	2	1	1	1	1	1	0	0	0	2
1900	2017	0	2	0	1	0	1	2	1	3	1	2	1	1	0	0	1
1901	2017	1	2	0	1	0	1	3	0	3	0	2	1	1	0	1	1
1902	2017	1	2	0	1	0	1	3	0	3	0	2	1	1	1	1	2
1903	2017	1	2	0	2	0	1	1	1	1	1	1	1	1	0	0	2
1904	2017	0	2	1	1	0	1	3	0	2	0	1	1	1	1	1	1
1905	2017	0	2	0	2	0	1	2	1	1	1	2	1	1	0	0	2
1906	2017	0	2	1	3	0	1	1	0	2	0	2	1	1	1	1	2
1907	2017	0	2	1	1	0	1	3	1	1	1	1	1	1	0	1	1
1908	2017	1	1	0	2	0	1	3	0	2	1	2	1	1	0	0	1
1909	2017	0	2	0	1	0	0	1	1	3	0	2	1	1	0	0	1
1910	2017	0	2	0	1	0	0	2	1	1	1	1	1	1	0	0	1
1911	2017	0	2	1	1	0	0	2	0	2	0	0	1	1	1	0	1
1912	2017	1	0	0	3	1	0	3	1	1	1	0	1	1	0	0	1
1913	2017	1	2	0	1	0	2	3	1	2	1	1	1	1	0	0	2
1914	2017	0	1	1	2	1	2	2	0	3	0	2	1	1	0	0	1
1915	2017	1	1	1	1	0	2	3	1	1	1	1	1	1	0	0	2
1916	2017	1	1	1	2	0	2	1	1	1	1	0	1	1	0	0	1
1917	2017	0	0	0	2	1	2	1	1	1	0	0	1	1	0	0	1
1918	2017	1	1	0	2	0	2	1	1	1	0	0	1	0	1	0	1
1919	2017	0	2	0	2	0	2	1	1	3	0	1	1	1	0	1	1
1920	2017	1	2	0	2	0	2	3	0	2	0	1	1	1	1	1	1
1921	2017	1	0	0	3	1	2	3	1	1	1	0	1	1	0	0	1
1922	2017	1	1	1	2	0	2	2	0	0	0	0	1	1	1	0	1
1923	2017	0	2	0	2	0	1	2	0	3	0	2	1	1	0	1	1
1924	2017	1	2	0	1	0	1	3	1	3	0	2	1	1	0	0	2
1925	2017	1	1	0	1	0	1	1	1	2	0	1	1	1	0	0	1
1926	2017	1	2	1	2	0	1	2	0	2	0	1	1	1	0	0	2
1927	2017	1	2	1	0	0	1	3	0	2	0	1	1	1	1	1	1
1928	2017	1	2	0	2	0	1	2	0	3	0	2	1	1	1	1	2
1929	2017	1	0	1	2	0	1	1	1	1	0	1	1	1	1	0	1
1930	2017	1	2	0	0	0	1	3	0	3	0	1	1	1	1	1	1
1931	2017	1	2	0	2	0	0	3	0	1	1	1	1	1	0	1	2
1932	2017	0	2	1	2	0	0	3	0	1	0	2	1	1	1	1	1
1933	2017	0	1	1	2	0	0	3	1	2	1	0	1	1	0	0	2
1934	2017	1	2	0	2	0	2	2	0	3	0	1	1	1	0	1	1
1935	2017	1	2	1	2	0	2	2	0	1	0	1	1	1	0	0	2
1936	2017	1	1	0	1	0	2	2	0	2	0	1	1	1	0	0	1
1937	2017	0	2	1	1	0	1	3	0	1	0	2	1	1	0	1	1
1938	2017	0	1	1	2	0	1	1	1	1	0	0	1	1	0	0	1
1939	2017	1	0	0	2	0	0	1	0	1	0	0	1	1	1	0	1
1940	2017	0	0	0	3	1	2	3	1	3	1	0	1	0	0	0	2
1941	2017	1	2	0	1	0	2	3	0	0	0	2	1	1	1	1	1
1942	2017	0	2	0	3	0	2	1	1	2	1	0	1	1	0	0	2
1943	2017	0	2	1	2	0	2	1	0	2	1	0	1	1	0	0	2
1944	2017	1	2	0	1	0	2	2	0	1	1	1	1	1	0	0	2
1945	2017	1	0	0	2	0	2	2	0	1	0	2	1	1	1	0	1
1946	2017	1	2	1	1	0	2	3	0	3	0	2	1	1	1	1	2
1947	2017	1	1	0	2	0	1	3	0	2	1	1	1	1	1	0	2
1948	2017	1	0	0	2	0	1	1	0	1	0	2	1	1	1	0	2
1949	2017	1	2	0	0	0	1	3	1	1	0	1	1	1	0	1	2
1950	2017	1	1	0	2	0	1	3	1	1	1	1	1	1	0	0	2
1951	2017	1	1	1	1	0	1	3	0	3	1	2	1	1	0	0	2
1952	2017	1	2	0	1	0	1	3	0	1	0	1	1	1	1	1	2
1953	2017	0	1	0	2	1	1	2	1	2	0	1	1	1	0	0	2
1954	2017	1	1	0	2	0	1	3	1	3	0	1	1	1	0	0	2
1955	2017	0	2	1	0	0	1	1	1	1	1	2	1	1	1	0	2
1956	2017	0	0	0	2	0	1	2	0	3	1	0	0	0	0	0	1
1957	2017	1	1	1	2	0	1	1	0	2	0	1	0	1	1	0	1
1958	2017	0	1	1	2	1	0	2	1	3	1	0	1	1	0	0	1
1959	2017	1	2	0	1	0	0	1	1	2	0	1	1	1	0	0	2
1960	2017	0	1	1	1	0	2	2	0	2	0	2	1	1	0	1	2
1961	2017	1	1	0	0	1	2	3	0	3	1	1	1	1	1	0	1
1962	2017	0	0	0	2	0	2	1	1	3	0	0	1	1	0	0	1
1963	2017	0	1	1	1	0	2	1	1	1	0	1	1	1	0	0	1
1964	2017	1	2	0	2	0	2	1	1	1	0	1	1	1	0	0	2
1965	2017	0	1	0	1	0	2	2	1	1	0	0	1	1	0	0	1
1966	2017	1	2	0	3	0	1	3	1	1	0	1	1	1	1	1	2
1967	2017	0	2	1	1	0	1	2	1	1	0	0	1	1	0	1	1
1968	2017	0	0	0	2	1	1	2	0	2	0	1	1	1	1	0	1
1969	2017	1	2	0	1	0	1	3	0	1	0	2	1	1	1	1	1
1970	2017	0	2	0	1	0	1	2	1	1	0	2	1	1	0	1	1
1971	2017	0	1	1	2	0	1	1	1	3	0	1	1	1	0	0	1
1972	2017	1	2	0	1	0	1	3	0	2	0	2	1	1	0	0	2
1973	2017	1	1	1	1	0	1	2	1	3	0	2	1	1	0	0	1
1974	2017	0	2	0	1	0	1	2	1	2	0	2	1	1	1	1	2
1975	2017	0	2	1	1	0	0	2	1	2	0	1	1	1	0	0	1
1976	2017	0	2	0	1	0	0	2	1	2	0	1	1	1	0	0	1
1977	2017	1	2	0	1	0	0	3	0	3	1	2	1	1	1	0	2
1978	2017	1	2	0	1	0	0	3	0	2	0	2	1	1	0	1	2
1979	2017	0	1	1	1	0	0	3	1	3	0	1	1	1	0	1	2
1980	2017	0	2	1	3	0	2	2	1	3	0	2	1	1	1	1	1
1981	2017	1	2	0	0	0	2	3	1	3	1	1	1	1	0	0	1
1982	2017	1	0	0	2	1	2	1	1	2	1	2	1	1	0	0	1
1983	2017	1	2	0	0	0	2	2	1	1	1	1	1	1	1	1	1
1984	2017	0	2	1	1	0	2	3	0	3	1	1	1	1	0	1	1
1985	2017	0	0	0	2	1	2	1	1	1	1	0	1	1	0	0	1
1986	2017	0	0	0	3	1	2	2	1	1	1	0	1	1	0	0	1
1987	2017	0	0	0	2	1	2	2	1	0	1	0	0	0	0	0	1
1988	2017	1	0	0	3	0	2	2	1	2	1	0	1	1	1	0	2
1989	2017	0	1	1	1	0	1	2	1	3	1	1	1	1	0	0	1
1990	2017	0	1	0	1	0	0	3	1	3	1	0	1	1	0	0	1
1991	2017	0	2	1	0	0	0	2	0	2	1	1	1	1	0	0	1
1992	2017	0	1	0	1	0	0	3	1	3	0	2	1	1	0	1	1
1993	2017	1	2	0	1	0	2	3	0	2	0	0	1	1	1	0	2
1994	2017	1	0	0	0	0	2	1	0	3	0	2	1	1	1	0	1
1995	2017	1	2	0	0	0	1	3	0	1	0	1	1	1	0	1	2
1996	2017	0	0	1	2	1	1	1	0	1	1	0	1	0	1	0	1
1997	2017	1	2	0	0	0	1	3	0	1	0	0	1	1	1	1	1
1998	2017	1	2	0	0	0	1	3	0	2	0	1	1	1	1	1	1
1999	2017	1	2	0	1	0	0	3	0	3	0	1	1	1	0	1	1
[truncated: 573 more rows]

## Sheet: Variables
Identification	Identification
Year of the survey	2006, 2011/2012, 2017
Gender	Male 0 - Female 1
Age group	40-54 years old 0 - 55-69 years old 1 - ≥ 70 years old 2
Living with a partner	No 0 - Yes 1
Educational attainment	Without studies 0 - Primary 1 - Secondary or Professional Training 2 - University 3
Occupation	No workers 0 - Workers 1
Town population	< 10000 inhabitants 0 - 10000 - 100000 inhabitants 1 - > 100000 inhabitants 2
Smoking status	Smokes 1 - Does not currently smoke but used to smoke 2 - Does not smoke and has never smoked habitually 3
Alcohol intake in the last year	No 0 - Yes 1
Body Mass Index	Underweight (BMI < 18.50 kg/m2) 0 - Normal-weight (BMI ranged between 18.50– and 24.99 kg/m2) 1 - Overweight (BMI ranged between 25.00 and 29.99 kg/m2) 2 - Obesity (BMI ≥ 30 kg/m2) 3
Leisure-time physical activity	No, I do not physical activity 0 - Yes, I do physical activity 1
Number of chronic conditions	None 0 - One or two 1 - Three or more 2
Blood pressure taken by a healthcare professional in the last year	No 0 - Yes 1
Blood cholesterol level measurement in the last year	No 0 - Yes 1
Influenza vaccination during the last campaign	No 0 - Yes 1
Common mental disorders	< 3 points 0 - ≥ 3 points 1
Functional limitation	No 0 - Yes 1
Diet quality	Poor/improvement 1 - Good diet 2
